# Supplementary material for: A revision of the diagnosis and affinities of the metriorhynchoids (Crocodylomorpha, Thalattosuchia) from the Rosso Ammonitico Veronese Formation (Jurassic of Italy) using specimen-level analyses
Source: PeerJ. 2019 Jul 22;7:e7364. doi: 10.7717/peerj.7364 (PMC6712679; doi:10.7717/peerj.7364)
Supplement: Supplemental Information 1 — Data matrix used for the parsimony analyses. [file peerj-07-7364-s001.ss]

xread
'Data set of Osi et al 2018, updated for RAVF crocodylomorphs'
454 142
Postosuchus_kirkpatricki
0??0?02?00?2???00110000000?1000200?0030?00?200011?01?00100000000?0001011023010000000012100001?01?000?11001010000?0000000?10?0100?0?232000100000??10000300?0??0000????10????000?0002?0?0?0?0001?????000???0??000?0?00???00000000000?1?00?000220???2312???????00000100??0????00211000??2??0???000000?????2?0?000[12]0000?0000000110???3??00???0000?????0????0????0????00000???????0??2??110000000??00?0?00?1000000000??00??123100111??00???010??0???11?000100???????0??????
Dromicosuchus_grallator
???0?02000021???0?00??00?001000200?0001?00?200011?010?01?0000?0020001011023000000???012000011?0??000?0000110000?10100000??0?030000?230000000000???0000?01?0??0?2????????????0???????????1????0???????????0????????00???1?0?0????????????00012????2?12????00?0?00??00????????012?000???????????????????0200??????00?00000000110??230200????????0???00????????0?????????0??0???11????010000?00?????????1?????????0??????222100111010??????1?100?01100001001??????00?????
Hesperosuchus_cf_agilis
???0?02000021???0?00??000001000200?0001?00?200011?0?0101?000000020001011023000000???012000011?0??000?00001100000101000?0??0?030000?23000??00000??[12]0??0?01?0?0??2?????2???????????????????????0???????????0????????00???1?0?0???????10000000?2000?2?12???????0?00?100????????0111000???????????????????0200?01??100?00000000110?0230200???0000?????00??????????????????0?????????110110000000???000????????????????????22????11??1???????1?100?01100001001????0100?????
Dibothrosuchus_elaphros
0000?020000???000?1????000????020000031?001??0011?01010100000000100?1011023000000000012000011?00?000?00001?100?1100???????0?120?00??20000000000???0?????1?0????0???2020????000?00?????0?1???00????000???????0???0??????10000??0???01?00000010????2?120??????0?0001?0??00????0111000??2???????????????????0??1?11????000?0001?????????????????????0???????????????????????????11????????????????0?00???????????????0???????????????????????1????1?0000?????????????????
Terrestrisuchus_gracilis
0000?02?0002??0?0??????000??????00??????0?1??0011?0?010000000?0020001011023????00???01?000011?00?000?0000?010?0110?00000010??00??0023000??00000???00003?110????1???2020????000?0??????001??000?00??0000????0???0??00??0?0??0??0?000?000?00010000?2102????0??0?00??00??00???0011?0?0??1????????0???????020??????????00?0?000110??2302?????????0000?00???000??0????00000?0?000011?1?0110000000???00000010000000000??00??222000111010000021??10????100?0100???????00?????
Junggarsuchus_sloani
0000?02000021000011000000001000200?00010001200011001?10100000000000010110220000000??012000011?0??????000010100?110?0?000?10?120000?230000010000??[12]?000101??000???????????????0??????0??01?100??00?0010???0??0???0??????11000?00000??0000000?2000?230120??0000?001?0???00200?0111?00?????0??????????????20000??[12]?00?0000000011000?3??00???000?????010???1????????????????????01?0110?1?0000???????1??0?????????????????22??????????????????00?????????????0?????0??????
Eopneumatosuchus_colberti
1???????00?002????????????????????????????????????0001??????????????????????????1?0000?0?0001?00?000?00??00?0001?0??????0?1012000102????????????????????1??????????????????????????????01110?00000??100??0??000010000??1101?????13?2??????????????????????????????????????????????????????????????????????????????????????????????????????????????????????????????????????????????????????????????????????????????????????????????????????????????????????????????????
Hemiprotosuchus_leali
0000?02000??02?10??0?0000??1?0020??00?1?0012100?1??001?0???????????0101001100000100000100001000?00?0?00???01?0?1??000000??1?10000???20000?10000????0002?1?0?0011?????????????0??????00??11?0???00?101???????0????????????0?0??0?00??0000000?00???2[01]02????????????1????0?????0????0??????????????????????????10010????0?000???????0??00???000??????????????????????????????????????????????????????????????????????????????????????0????????1???1100?020???????????????
Protosuchus_richardsoni
0000?020011002110110000000?1000200?0001?0012100110000100000000?0?000???????0?00?11000010000200020000?000000101012000000001101000010220000010000??2000020110000110??[12]?20????0000?????0???11101????0101???????0???1?????0??0???00000?200000001000??250200?????0?00?1?0??00???0021??00???????????????????0???0?10010[01][01]??0?000???????0??00???000?0000000???000??0?0000000000?0000200110110000000???000?0001100?00000???100111100111011000022??110201100002001??001110???0?
Protosuchus_haughtoni
0000?020011002110110000000?1000200?0001?001210011?00010000000000000010100110000011000010000200020000?000000101012000000001101000010220000010000??2000020110000?00??[12]?20??????000??1????01?101?000010100??0??0000100??0011010?000000200000001000002?020?1000010001100??00????021?000?????0?????????????0200?01?010[01]?00000000110??????00???000??????????????????????????????????????????????????????????????????????????????????????????????????????????????????????????
Fruitachampsa_callisoni
10???0000010021?0??0?0000??10002????????00?21001100001???0000??1000000???00????011??00000001000?00?0?00???01?00120?00000??1?1000????1000???0000??200003011??0012?1?20210?????20?00?1?00?1??????????????????????????????110?0??0?13??00000001000??????0??????0?00??????0?????0?0???0???00????????????????0?????0?01?00000000?0????0?00??????00?????3????3??????2????????????????????????0?000?????00????????000??????????????????????????1?????????????????????????????
Mariliasuchus_amarali
1400?02?00200?00011000005??000?0?????01?011010010?010100?000????000000???00????011100003000200010000??00?0???00020000000??101100????20001100000??2000??0100??0?1?0?20210?1?002??10?11?1?1?10??????011?0???0?10001000???????0????1??200011002??00020020?0????0?001010?11?2???030??01??3??0?????????????0?100?002102000000000110?0210200???100????????????????1????0?????????????????1????0?????????????2????0??0???????110100????????????0???????????????????????????0?
Notosuchus_terrestris
1400?02?00200200011000005?0000?0?????01?011010010?01010000000?1?100010000010000011100000000200010000?00?00???00000000000?11011?0????200000???????2?00??0100?101101020210?1?002?010?11?1?11101?1??0011?0???0010001000??111??0???11?0200011002??00021020?0???00?00101001102??0020??01??3??0???0?????????0??00?002?02000000100110?021021????100??1?0?0????0????1?00?0?????0????0??01111?0000?00???100?1102??1???????????0110100??1111??????0?1???0?00000???????????????0?
Adamantinasuchus_navae
0????02?00200???011000005??100?0???0001?011010010?0?0?00?000???1100000???00????011?0000???02?0010000???0?????000?0000000??10???0????20001100000???00003010???0??????0???????02?????1????1??????????11???????????1?00???????0????1???00011[01]02?????2002????0??00001?10????????030??00??3????????????????0?100?002?02?0000?000110?0210200???210?????????????????????0????????00??????????????00??????????????????????????11???0????????????0?????????????????????????????
Sphagesaurus_huenei
0[04]00?02?00200?0?01100?005??100?0???0001?011010010?01010000000??0100000???00????0100?0000000200010000?????00???????0?????????????????20001100000????0003010??101100?2021041?002??1??11?????1????????11???????100?1???????????????1??2????????????????????????????????????????030??00??3????????????????0?1?0?002002200001100110?0210211???210????????????????????????????????????????????????????????????????????????????????????????????0?????????????????????????????
Caipirasuchus_montealtensis
0[04]00?02?00200?10011000005??100?0???0001?0110100100010100000000101000100000000000100?0000000200010000?0000001000000000000????110001?220001100000??2000030100?101000?2021041?002?010?11?1?1?1011?????1100?0???1???1????0?????01?0?1??200011?02?00??20020?0???000001?10????????0?01?00??3??0???0?0???0???0?100?00200220000?100110?0210211??02100????0?????????????0??0000??????0???????000000????????????????????????????????????????0?????0?1??????0000??01?????????????
Baurusuchus_pachecoi
0400?02000200?10011000005000000200?0001?002210010?01010100000??0100000???00????011100004000110010000?010?0????00?0000000?010120001?220000000000??2010?30100??01100?20210?1?002??10?11?1?111010?????11?0???0?10001000???111????0113?200000002??21020021?0???10?000110??1021000202?00??3??0???01?01?0???11000?110100000000000010??230200???000???0????????????1????00000????00???????10????0?????????11??1???0??0????10?110100????????????0?????????????????????????????
Araripesuchus_patagonicus
1000?020001002000???00?0?????0?1?????????00?1???1?000100?0000?002000100000100000111000000002000000?0?00000?1000020000000?11010000???20000000000??200000010??10120??20210?01002?011?11?2?1?1?11?????11?0??10010001000???11111?0?113?200000101?????2312????0?00000?0?0??101000021?0?0???????????????????????0??0[12]?01?000000001?????????????0?0???0??00???0?????????0?????????????01?0100000?00??????????????????????????111110????????????1110020??00002001?0???????????
Montealtosuchus_arrudacamposi
0000?02000100200?1000000500100020000001?002210011?000??200000?02?00010000010100011100000000200000000?000000110?000000000?11110000???20000000000??201003010???011?1020210?01002?011?11?2?1?101?0???01100???0?10001000?0???1?1??0113?2000001020020023121???0?110110010?11110000111000??2??00??00?00?00???1000?110100000000000010??230200???000???????????????????????????????????????1???????????1?0????????????????????11????????????????1?????????????????????????????
Uberabasuchus_terrificus
0400?02000100?00010000005001?00200?0001?002210011?000?120000??02?00010000000100011100004000200000000?000?0011??010000000??1110000???20000000000??201003?10???0?10??20??0????02????????2?1?1010????????0???0?[12]000?000???????????1????000002120020023121???0?1101??010??111000011?000??2??0?????????????11000?11010110000000?010??230200???000?????????????????????0?????????????????1???????????????1??2??1????????????11[01]??0????????????1???[01]20???????????????????????
cf_Hamadasuchus_rebouli
0500?0200010020000000000000100020000001?002210011?0?011200000?00000010000000101011100000000200000000?000000110?010000000?111100001?220000010000??[12]010130100?101111020210?01002?011?11?2?111010????01100??10?10001000?01111?1100313?2000?????002??????1???0???????0?0????????0211000??2??01??01?11?00??01000?110101?00000000010??230200???0?0??????????????????????????????????????????????????????????????????????????????????????????????????????????????????????????
Sebecus_icaeorhinus
0500??2000100?0?0000000?0??1???2?????0??0022100?1??00112?000??0??00000???01????01110000?0002000000?0?0000??1???0000000???111???0????20000010000??[12]0101??10???0?1???2???0????02?01??11?2??1?01?1??0?11?0???001000?000??111??1???2???2???0011????002???????0????1???10??11?000020?0?0??2????????????????02000?11010000000000?010??230200???000?????????????????????????????????2?????????????????????????????0??00??0????????0111111????????????????????????????????????
Mahajangasuchus_insignis
1??0??0000100200??1000??0??100????0??????01???????100?12?000??02?000100100101010111?0024000200000010?0000??111?000000000?11111000???10000000000???010030100??011???20??0?????2?111?21?0??11???0???011?0??100100?1????????1??1?0?13??00010001??2??23121???0??000?0010??1?10??0?02??0??3??0?????????????11000?11[01]00?0?00??000010??230200???000?????000???0?????????0????0??0000???1001?0000?00???????1102??1?00000???10?110110??1?????????1???[01]?????????????????????????
Alligatorium_meyeri
?????000001002??11100001000100?200?00?1?002210?11?00?1?1000000?0?00????????????011?000100002000?00?0?0000200000120000000?1??10000???10000000000??101002?1??010120???????????????????????????????????????????????????????????????????000?0101000??2002???????000?0??0??11????0?????0?????0?????????????0100??1?0?0??000000001????????00???0?0?????000???0?????????0?????????????????1???00000??01001???????????????????0011????????000??21?1???01?0000200?????01???????
Theriosuchus_pusillus
1[12]?1?000001002001?100001000100?200?0021?002210011?000?0200000?00?000100000000010111000000002000?00?0?0000101?0?120000000?1111000?1??10000000000??1010020101010?12??20210?00012?010?11?0??1?01????0?1100???0020001000??111??11002?3?2000001??000022?020?100000?010010?0???00001[12]?000??1??0????????0002?0??00?100?00000000000?10?120??00???000?01?000????000????10000000?0?00002??1?0?00000???00?100?11021???00000????0?[01]01?10??11110000??1?1?[01]?00?0000200??00011???????
Eutretauranosuchus_delfsi
1101?000001002001?10100100??00?2???00?1?002?101?1?00010201100000101000?0?00????0111000000002000000?0?0000000?0?010001000?111100001?210000000000??10100?0101010102??20210?010?20010?11?0?1?10100??001100??1?020001000?01111????0212?2???0?110?????2002???????????????????????0??1?00?????????????????????????10?10110?000?0?????????????4???????????????0????????????????????????1???????????0??????????????0000???????????????????????????????????????????????????????
Amphicotylus_stovalli
1211?000001002001??01?11000110?2?011??1?002?101?1?0?010201100??2?0?000???00????0111000010002000000?0?00000?1?0?000001000?0111000???210000000000???0100??10?0?0??21?20????????200??????????10110??0?1100???002000?000??1111???0021??2????????????????????????????????????????0101000???????????????????????????????????????????????????????????????????????????????????????????????????????????????????????????????????????????????????????????????????????????????????
Goniopholis_baryglphaeus
1????000001002001?1010?1?0?110?200???01?002?101?1?00010201110??0?01000???00????01110000100010?0?00?0?000000000?000001000?11110000???100000?11????1010030101010?02??20???????12?0?0????0???101?0????11?0???0?2000?000??1111????0212??00000210000020??2??100?0000??01???1?1???01?1000??1??????10?00?????010?0?1001011000000000100200?000?410000????00????0???????0???????0?????????????????????????????????????????????????????????????????1?1??????????????????????????
Goniopholis_kiplingi
1211?0000010020?11101?1100011002?0?1001?0022101110000102011100?0101000???00????011?000010001000?0000?000000000?000?0100001111000?10210000001100??1010130101010?021020210201012??1??????0??1011?0???110??????????????????????100?12?2?????????????????????????????????????????121000???????????????????????0?1?0?01?00000000?10?200?000?410?00???????????????????????????????????????????????????????????????????????????????????????????????????????????????????????0?
Goniopholis_simus
1211?000001002001110101100?1100200??001?002210101?000?02011100?0101000???00????011100001000100000000?000010000?000001000?11110000??210000001100??10??13?10???0102??20???????12?????11???1?1011?????11?0??1??2??01000?????11?1002120200000110?00??1102????????0???010??1?????01?1000?????0???10?00000??010000100101100000000?100200?0001410000?????0????0????0????0?????????????????1???????????????11??1?1?????????1??001110????????????1?1?[01]?01?000021?1?????????????
Anteophthalmosuchus_hooleyi
1211?000001002001?1010?????????2??????1??0???01?100001?2011100?0101000???00????011100003000100000000?000000000?00000210001111000010210001001000??100002?11?010112??2021??010120?10?11?001?1010?????1100???002000?000?0???????00212?2???00210000020??200100010?00??1?????????0??1??0???01011010?00000???1000?10?10110000000?0100200?000?410000????00????0???????0?0??????????020?????0??0???????????11???0101000?000?01?0???0????11??????1111???1?00002101?????????????
Anteophthalmosuchus_epikrator
1211?0000010020?111010110001100200110?1?0022101110000102011100?0101000???00????011100001000100000000?000000000?00000210001111000010210001001000??10000??1110101121020?1?2?1012??10?????01?101000??01100???0020?01000?01??11?100212?2???00110000??0??20?????????0?11??11??10?01[23]110000?0101101???0000???1000?10??0110000000?010?200?000?410000????00????0?0??00000?0000???0000200000200000?000001001110?101000010000101000110111111??00?21111???1000002101??010????????
Elosuchus_cherifiensis
1211?1100030020011?00?010?0?000200220?1?0012???11?00?1?101000??0201000???00????011?00002000100000000?0000010?10100002000011?1000010210100000000???0100301010201001120210?000?20?10?2???01?1011?000?1100?????20001010001??1???00212?2??????1??10??????0?????1?0?????????1????01??01???1000100000000000???????????01???????????????????0???0??????????????????????????????????????????????????????????????????????????????????????????????1?????????????????????????????
Elosuchus_broinae
1211?1100030020011?00?01000100020022001?001210111?0001?101001??0201?00???00????011?000020001000?0000?000001001?100002000011110000?0?101000???????10???30101?20?001120210?000120010?21?201?10?1?????1100?01002000101000???11???0?12?2???001??010??????0???0?1?0??0????011?0000121010001??01??0000?000???10???0?01011000?00001?????0??0????0?00???????????????????????????????????????????????????????????????????????????????????????????1?????????????????????????????
Vectisuchus_leptognathus
1[12]?1?010003002?01?100?010??1?0??????????001??01?1?000101?1001??0101000???00????011?000020001000?0000?0000?10?1?100002??0?01?10000????0210000000??10??0?010?020?1???20210?01012?010??1?0?1??010?????11?0???0?200010??00????????0?1??2???0011?0101?2102????0?1?????0????110???0?????0?????????????????????????0001011?000000???????0??00???000????????????????????????????????????????????????????????????????????????????????????????????1??1??????????????0???????????
Pholidosaurus_schaumburgensis
1011?110001002001??00???????????0????????0??????1?0001?0?1001000101000???00????0111000000002000?00?0?0000?1000?000?02000011110000???10000000000??1?1001010?0???121?2?210?000120010??100011?????????1100?????2000??????1111????0212?20000011101012??????????1??????????111???0141020??0??0?????????000?0?0??00?010110000000??????00??0004?000??????0????000????????????????????????????0??000????????????????????????????????????????????1?1?[01]??1?00???????????????????
Pholidosaurus_sp_Charente
12112110003002001???0?010001000200110011001210101?00010001001??0101000???00????011100000000100000000?000001000010000200001111000010210100000000???010010101020112??202101010120000?21?001?101000?001100???0020001010001??1???00212?20?0001110101?1202000???1?0???0????11???0013101000100010100?000000????0????010110000000?110??00??00?400000???????????????????????????????????????????????????????????????????????????????????????????111?0201000002101?????????????
Meridiosaurus_vallisparadisi
?????2100?3???0?111???0100010012001101110012121???0???02?????????????????????????????????????????????????????????????????????????????????????????????????????????10????0????????????????????????????????????????????????????????????????????????????????????????????????????013?02?00?0?????????????????0???????????????0???10????????????????????????????????????????????????????????????????????????????????????????????????????????????????????????10??????????????
Chalawan_thailandicus
1????10010??020?1?????01???10?1200?2011?00???0?01?00???001001???????????????????11??0003??0?00??0????????01??1???0??????0???10000?0???[12]????????????????????????????????????????????????1?????????????????????????????????1????0??20????00111?30??24120?????1?0???????????????141020??0000100010?00000??????????1011????00??????????????????0????????????????????????????????????????????????????????????????????????????????????????????1?????????????????????????????
Sarcosuchus_hartti
????????1???????1????0??????????0???????????????????????????????????????????????????????????????????????????????????????????????????????????????????????????????????????????????????????????????????????????????????????????????????????????030??????00?????????????????????????????????0?00000001000???????00?20?????????????????????????0???????????????????????????????????????????????????????????????????????????????????????????????????????????????????????????
Sarcosuchus_imperator
1211?100101002001??00001000100120012011?001210101?0001?001001?00101000???00????0111000030000000000?0?000001001?000002000011110000?0210210000000??1?1001010??201101020210?010?2001???1?211?1010????01100??1?020001????0?1111???0212?200000111030??10020???0??101100?0??1?10000141020??0??01??00000100??0100??000201100000000110??00?000??00000???000????0????0????0?????0???????010?1??0000?????????11?2101000000??010000?110????????????1?1?1201?0000210?????00???????
cf_Terminonaris_robusta
1??0?110001002?01?1?0?0100010?120112011??01210101?0?01?001001?00200000???00????0111000000000000000?0?000001100?000?02000011111000?0?10000000000??11101?010??20?12??2021??000?200???2??201??010?????1100?0??02000101000???1????0?1???000001??0101?1?02????00?00000?????110???01?1030??0??????00010?00??010???????0110000000?110??00?000???000????000????0??????00?00000?0????02?0100??0000?0000?100111??1010?0000??010?002210?111110?0???1?111201?0000210??????????????
Oceanosuchus_boecensis
1?1??1100?1002??1?10000100010?120012001?00?210101?0?01?0??00???0000?00???00????011?000000000000?0?00?000001000?00000200001??10000102100000???????1???0?010???0???????21?????12?????????01?10100000?1100??1???000101000???1???00????2000?01??0101?0??2????001???????01??1????0121030001????????????????110???????011?000000?110??00?000??00000?1???00???000?????0?????????0????????????????????????????????000000???10?????????????0?????1?1???01?0000210??????1???????
Pholidosaurus_purbeckensis
1111?110003001001???0???????????????????????????100001?0010000?0101000???00????011100000000100000000?000001000000002200001111100010211000110000??1000020101020112??2021??????20010?21?001?1310000001100?01?02000101000111111?0?213?2?????????01??????00????1???????????????????1???????0??????????????0????0????0??00?00000110???0??????0??0001???0????0????????????????????02??????0?0000?????????????????000????????00????????????????1111??01?00002101?????????????
Fortignathus_felixi
?????[12]??0???????1????0?????????????????????????????????2???0??????????????????????????????????????????????????????????????????????????????????????????????????????????????????????????????????????????????????????????????????????????0001??001??[12]?0?00??0?1?????????????????????????2??0100011110001???????1???0?????????????????????????????????????????????????????????????????????????????????????????????????????????????????????????????????????????????????????
Acherontisuchus_guajiraensis
?????11?0?0?????1????0?????????????????????????????????0??????????????????????????????????????????????????????????????????????????????????????????????????????????????????????????????????????????????????????????????????????????????0001????13?1?020?????1?????01??02?2??1?????????[12]??0?0?0???00110???????????0??000?0000110?????????40?00???????????0???????????????????????????????????????????11??????0000?00010?00??10?11111????????????????????????????????????
Anthracosuchus_balrogus
1??02000000002001??0??01111100021011021000221011101001011?00???010??00???00????0111000000010000?0000?110000?100000?0210100111000010?1000??1???0???0001??1?????1??1?2021?501002??10?????21????????????10?????????????0?????1??01??????????????????????????????????????0??????0?00?0000?00??????????????0?0??1??0?0???000000001????????????????????00????0?????????1????????00????????????????????????????????????????????????????????????1???????0???02?0??????????????
Arambourgisuchus_khouribgaensis
1??0?1100012100?100?0?010??10?0201?0001?00?210101?1?01?01?00???0200000???00????011?000100010010?1000?00000000??010?22?001???12100?011000000???????0??1??1??0???0???[12]021??000?21?10?2???2???3??0??????10?0?0020?0?111?0????????1?????????0???000??????0???0??????0???????????0210100?????0????1111?1?????0???????01?00??????110??00?0??????????????????????????????????????????????????????????????????????????????????????????????????????????????????????????????????
Atlantosuchus_coupatezi
1??0?110001011??1??00?01???10????1???01?00?210101???01?0??00???02000?0?????????011?0001000100?001000?000?0?00????0?2??0?10??12101?111?????0??????????0??1??0???0???????????????????????2???310???????10????????0??1???????????1?????????0???000??????0???0???1???01???12200???????0?????0???00110?11???10???????01?00??????110??00?0??????????????????????????????????????????????????????????????????????????????????????????????????????????????????????????????????
Cerrejonisuchus_improcerus
1?10?0100000020?10000001021100021011011?00?210111?100??12?00?0?0?00000???00????011?000000010000?0000?000000?10012000210000??100001011?00001???????0??0?01??0???????[12]021??000?2?????????21??3???000?111??0????????1?10?????????1???????0001??001??????0?????1?????????????????100100??3??0???01111?11???1????1?0101????0000??10?0??????????????????????????????????????????????????????????????????????????????????????????????????????????????????????????????????????
Chenanisuchus_lateroculi
1?10?010001002??1??00?010?11000210???11?00?210111?1?01?0?1000??0100000???00????0111000000010000010?0?000001000?000022000001111000?0110000000000???0??010?0?0???0???????????????????????21??310?????1110?0??????0?11??0???1???01?13???????????????????????0?????????????2???10?1???0???????????????????01????????01?00?????????????????????????????????????????????????????????????????????????????????????????????????????????????????????????????????????????????????
Congosaurus_bequaerti
1????1100022??0?10000?010101000201110110001210101010?100??00???0200?0????00????01????????????????0????000??10???????????????????????1?????0?????????01???????????1?20???2???????10????????????????????????????????????????????????????00011?0????1002?00???1?0???01200?2??11?21010000?00??????????110?010??01001011?000000011??0?0??00?40000??1??0000??000?00?00?1????00????0200100100000?00??0?0??110210100000?00?1??00?210111111?????211?1???000010200???0??????????
Dyrosaurus_maghribensis
1510?1100010010010000?010??1000201?0001?00?210101?1001?01?00???0000000???00????0111000000010010010?0?000000000?120022100001112000?0010000000000??101001?10?02010?1020210?000121010?21??21?1310?????1110?1?002010?111?0???1????1?13?2??000111000??10020???0?1010??0120?122??10230100????00???0111??11??01??0?10000110000000??10?000?000???000?01?0000????00??0?00010000??????0???100???000?00???10011102101000000??010000??10111111?000??1?1???00?0010?0???????????????
Dyrosaurus_phosphaticus
1??0?1100010020?10000?010101000201?0011?00?210101?1001?011000??0000?00???00????0111000000010010010?0?000000000?12002210000111200010010000000000????1001110?02010???20210?000121010?2??221??310?0000??10?11002010111110?111????1?13????0001??000??????0???001???????????2???10220100????00???01111?11??01000?10010110000000?110?000?000???000??????0??????????????1??????????????????0???????????????????????????????????????????????????1?1????0?0010?????????????????
Guarinisuchus_munizi
1510?1100000110010000??10101000201?00???00?210101?1001?01?00???0100000???00????011?00010001001001000?00000000??01000210010??12101?0?10000000000???0??00?10?????0???20210?000121??0?21?221?1310?????1110???0010?01?11?1???1???01?1??2??00???1000??????0???0????????1?????????0210100??2??0??????????????10???1001011000?0???110??00?000???000????????????????????????????????????????????????????????????????????????????????????????????1??????0??????????????????????
Hyposaurus_rogersii
15101110001012??1??00?010?010?0201?1001?00121110101001?0??00????????0????00?????111000000010010010???????0010?0020?0210000111200110?1000?0000??????00?1?101020?00????21??????21????????21??31000000111?????????0????0?????1??01?130???00?????003?2?????0???1?0?????20??2??010210?00??30?01000111?011????00?0????01??0?0000?11??0?????????0???????000???0????????????????????02001?????0000?????????11??????0000?000?0??????????????????211?????0??????00???0??????????
Phosphatosaurus_gavialoides
????110000??12????????0101110?0?10110110001210111010?1?11????????0??0????00?????111?00???010000?1000?00??0?00?0010????0001?????00?0?1000??0???????00?01?1??????0?????21?3000?21??????????????????????????????????????0????????????????0??????11???????0????1?????????????????21010000??00?0?0????0101???????1?010??????????11??0???????4??????????????????????????????????????????????????????????????????????????????????????????????????????????????????????????????
Rhabdognathus_keiniensis
1??02110000011?????0?????????????????????????0??101001?0??00?????0??0????00?????11100000001001001000?0000001000021?22101101?1210111110000??00????????10?10??????0??????????????????????21?131000000111000??????01111?1??1?1??01?1302??????????????????????????????????????????30??????0???????????????????????????????????????????????????????????????????????????????????????????????????????????????????????????????????????????????????????????????????????????????
Rhabdognathus_aslerensis
1510??1000001100???00???????????????????????????101001?0110000?010000????00?????11100000001001001000?0000001000020?0210110111210111110000000000???00000110102010???2021??00012111002?0221113101000011100??002010111111?1111??01?1302???????????????????????????????????????????0??????????????????????0?0??????????????????1??????????????????????????????????????????????????????????????????????????????????????????????????????????????????????????????????????????
Sabinosuchus_coahuilensis
????01?00002?????????????????????????????0??????1?00????????????????00???00????0??????????????????????????1???????????????????????????00????????????????????????????0?1?????02????????????????????????????????????????????????????????00011100?130??20?0???1?0???0120010??1??????????2??010002?100110??????????????00000000???????????????????????????????????????????????????????????????????????????????????????????????????????????????????????????????????????????
Sokotosuchus_ianwilsoni
????21000011120????????101110?0?101101??00121011???0??01??00????????0??????????0111000000010000?1000?????0????0020??20??01??11000?0?1000?0????????????1?10102???????021??00????????????2???311????0??????????????????0??????????1???????????????????????????????????????????02101000??00????????????????????????????000000?1??????????????????????????????????????????????????????????????????????????????????????????????????????????????????????????????????????????
Bernissartia_fagesii
1101?000001?02001??00?000?010002?0?00?1?002210011?000?02000000???00000???00????011?000000002000?0000?????00????120??0000????1000????1000??????0???0???2?1??0?0?????20210?????2??10?21???1?10??????011????1??2????????????1??1?0?1??200000111000030??20??????0?0??01???1?0???0111000??2??0???????00?????1??00100101100010000?0?0??0?000???0000????00????0????0?12???????????????????1????0?0000?????11021?10????????101001110????????????1?111200?01002001?0?101???????
Koumpiodontosuchus_aprosdokiti
110??0000011020011100?000??10??2???0001000??101?10000002000000?0?00000???00????011100000000200010000?00000011??120000000?11?1000?1??10000000000???0??12010?010?1?????210?010120????21???1?10100000???????1??2???1????0???1??????1??200000111000030??200????10?000???????????0221000?????0???????00?????1?1?01?0101?00010000?0?0??0?000???0000?????????????????????????????????????????????????????????????????????????????????????????????????????????????????????????
Susisuchus_anatoceps
1101?000001002??1?100?014??100?2?????11?0012101?1??00??0?0000??2?00000???00????01110000000020?0?00?0?000?0000000?0000000???????0????10000000000???0100??10?010?2??????????????????????????????????????????????????0?????????????1?0??????1??000??????????0????0???????1?0???01??0?0???????????????????0???????0?????0?0????????????????????0???00?00???000??0???0?0000?0?0??0????001?0000000???1001???????????????????00????????????????1?112210?1100?0???????????????
Isisfordia_duncani
1101?00000100200???0??0140?10002??00011?0012101?1??001?0?0000???100000???00????011100000000200000000?0000101?00020000000?1111000?1??10000000000???0100??101010122??2021??01012?010?2100?1??0100??0011?0???002000?00????111??????13?2000?????000??2[01]02?????????0???????1?0???0121000???????????????????010000??0?0000000000?110???0??00???000???00010???100??0???0?0000?0??000???000100000000?????????????1?0000???????001110??11????????11112210?1100?0??????1????????
Pietraroiasuchus_ormezzanoi
1??1?00000??02001??0??01?001001200?0021?0012101110000100???00002?00010000000101011?000100001000?00?0?0000001100120?00000??1?1000????12000?00000???0100?010?0?0?2???2?21??????2?0???2100??????????????????????????????????1???00?????00000111100030??22?????2????0????????????11?000??2001200000000003???????0?0?011??00000?????????????????0?????02????2??????12????????????020???02??0?0000?????????0210??????????10?0031?0??????0?????1111211001100???1???1?????????
Pachycheilosuchus_trinquei
??????????????0????????????????????????????????????????0???0????????1?0??00?????????0???????????????????????????????????????????????????????????????????????????????????????????????????????????????????????????????????????????????000?????100030??220?????????0????????????????????200120000?000003???????0?0????00?0????????????????????????0002??102????0?12????????????020???020000000010?????1102101000000?00?0?003110??1?????????111???10011002001?????????????
Iharkutosuchus_makadii
1??1200000100200????0?00000100120000021?0012100?10000100?00000?2?00000???00????011102????????????0?0?00000011???2??00000000?1??0010201000?10000???0100301?101012011112102000020010?311001?1010000?011?0????020?11?0??????11?100213?200010211000030??200????2?0??1????01?????0111000002011210000000002?0[12]0???000101100000020?000000?000??00000?????????????????????????????????????????????????????????????????????????????????????????????????????????????????????????
Gavialis_gangeticus
1101?1100110020010000?010001001200?0001?001212111?000100000000?0200100???00????011110004000100000000?0000010010000000000001110000?0?10210100000??10100301010101121020210?000120110?31100111010000001101?01002001101??001111110022302000001100103320020?1000100000010001100000131000001??0???0????000??0101000001011000000001100000?0000400000?000020???200??0?12000000?00000????0001000000001001001??02101000000??01010021101111110000221110111001100?01?000111??00?00
Crocodylus_porosus
1101200000100200100001010001001200?0021?002210111?00010200000000100000???00????0111100000002000000?0?0000011010000000000001110000?0?10000010000??10100301010101221020210?000120110?31100111010000001101001002001100??001111110022302000001110000320020?1000200000110001100000111000002??0???0????000??01000?1001011000000001100?20?000??000000000020???200??0?12000000?100000???00010000000010010011102101210010??01010011101111110000221110201001100?01?100111?100101
Crocodylus_niloticus
1101200000100200100001010001001200?0021?002210111?00010200000000100000???00????0111100000002000000?0?0000011010000000000001110000?0010000010000??10100301010101221020210?000120110?31100111010000001101?010020011001?001111110022302000001110000320020?1000200000110001100000111000002??0???0010?000??0100001001011000000001100000?00000000000000020???200??0?12000000?100000???00010000000010010011102101210010??01010011101111110000221110201001100?01?100111?100101
Alligator_mississippiensis
110120000010020010000101000100120000021?00121?011?00010200000002?00000???00????0111100000002000000?0?000001101002000100001111000010010000010000??10100301010101221020210?010120110?311001110100000011010010020011001?001111110022302000001110000020020?1000200000010001100000111000002??0???011000003?0100001011011000000001100000?00010000000000020???200??0?12000000?10000020000010000000010010011102101100000??01010011101111110000221110111001200?01?1001111101001
Steneosaurus_gracilirostris
10000210003002??11100?011001010200?0011000?2121?0001?1??00000???100?101101100110000?0?0000010?0??000?000?0000001000000?101??12000?022100001000???00???30100??1???????????????????????0?110???0?????11???????????????????10??000?????????0000020??21020????0???????????????????4?00???00?0??????????????????0???001100000000???0?????000??0000???????????????0?00?0??????????????????1??????????????????????0?00???????01?2?1????????????111?0?010000020??????0????????
Steneosaurus_brevior
1?001010003002??11100?001001010200?0111?0012121?0001?100?00000??100?100000000110000?010010000????000?00??0000001000000???1??????0??210000010010??00??0301000?1???????21??000?2?0??0??01????0100???????0??????000?010????????????????000000?10202?200200???0????????????????0023?000??1??0???00100??????????01?00011?0000000???0?????000?00000???????????????????????????????????????????????????????????????????????????????????????????????????????0?????????????????
Chinese_teleosaurid
1????01000?00200?1100?00100101?2000?101?0012121?0?01010000000?00100?1000000001100000010010000?00?000?00?00?0000100000011?1??12000??2110000???1???00???301????1?0?1021211?000020010011?1?1??0100000?1100???0?00001010??????????0?11??????????????????????????????????????????0331??000?????????????????0?????????0??????????????????????4??????????????????????????????????????????????????????????????????????????????????????????????????????????????????????????????
Platysuchus_multiscrobiculatus
15001210003002?011100?001001010200??111?00?2121?00010100?0000?00100010000000011000??010010000?00?000?0000000000101100011??0?12000???11000010011??00???3010?0?1?0????????????0?????0???????1??0?????11?????????????10???????2?00??1??000?0111020?32102001100???1????0?0110000014?0?0??0??0???00100?????0?01001000011000000001100??0??000400000??00100???0????0?00?00000????0012?1??02100000000001001?002100000000?????00122111100?1000?2210110?01100002001??000????????
Teleosaurus_cadomensis
1500?21001300200???00??01001????0????11?0012121?000?0100000000001000100000000110000?010110000?00?000?0000000000100100011000?12000?0210100010010??00??030100001?00??2121??00002001001101110?0100000?1100?00010000?010???11022000?111?000?01??020?32?0?0?????1?????0?0101?000001410?0??0????????????????0?01?0????0110000?0001??????????0??0000??0??0????0????0??????????0??00???1???21????000??0???????210000000??????0?????11???????????10110?01100002001??000????????
Mycterosuchus_nasutus
1??002100130020011100???100101020000111??012121?000??1?000000?????00100000000110000?010010000?0??000?0???000000110??00?1?0?????00??21010??10010??0?????010???1?0???21??1?????2??10??1???1??????????110??????????1?10?????????00????????0?1110203?21??0?????1??????????1100000?41000000??0???00100????0?1???01?00011000?000?1100?????0??400000???0?0????0????00??000000???1??1??1200210000000??????????210000?????????0013311????????????111???01?000020??????0????????
Teleosaurus_megarhinus
?????210010??????11???0010?1010200001?1?0012121?0?????00???0?????0??????????????000???0000?00?0??0????????????010???00???????200????11??????????????????1????????10???????????????????????????????????????????????????????????????????????????????????????????????????????0??1??00????0????????????????????0??0?0???0???????100?????????????0???????????????????????????????????????????????????????????????????????????????????????????1??????????????0??????????????
Steneosaurus_bollensis
1000[01]2100030020011100??110?10102000001100012121?00010100000000001000100000000110000?010000000?00?000?0000000000100000011000?12000?0211000010000??0000030100001?00102????????02?0??1110?11?1010000001100?0001010010100001?0?2?00011120000011?0203321020011001101110?0101100000241000??1000?0000100100?00101001000011000000001100??0??0004000000?00100?10000??0?00?0000000?10012?100022000000000010011002100000000??01000122111100?100002211110?01000002001??000?01?????
Steneosaurus_leedsi
131002100030020011100?0110010102000001100012121?000?0100000000001000100000000110000?0?0001000?0??000?0000000000120000011?0??12000??2110000???00??0000030100001?001021211100002001011101?1??0100??0?1100?0?01010010100001?0?2?00011??000001110203[23]21020?110011011?0?0101100000241000000000?0?00100100000101?01?00011000000001??0?????000400000010010011000001000000000000?1001201000220000000010?0??10021000001000001000143111100110?00??11110?01000002001??0?0????????
Aeolodon_priscus
????021001001???????0???100?0??200???11?00?2??1??00??1?0?0000?????0??0??0???????0???0?0001000?0??000??0???0000012?0?0011?0?????0????1100?????0???0????301???????????????????????????????????????????????????????????????????????????000?????0203??????????????????????????0??2410????0??0????????????0?????0????0???0?????0???????????0??000????0?0??1?0????0?00?0?????????????????22????000010???????????????????????014411??????????2?1?1?0?01?0000????????0?0??????
Steneosaurus_larteti
1???12??00?00?001110??01100?0?0200000?1??0?21?1???01?1??0??0????????10000010?11?????0???01????????????????0000?1??0????????????0????1100?????0?????????01????1?????21?????????????1??????????????????????????10????????????????????????0?1?1???2?2????????????????????????0??24100???00??????????????1?????01?00011?00?0??0???0????????4?00?0???????????????????????????????????????????????????????????????????????????????????????????1?????????????????????????????
Steneosaurus_heberti
131012??00?0020011100?01100?010200000?1??0?21?1??000?1??00?000??1???00???00?????????0???0100?????????????00000?1??0?????000?120001021100??10000???????301????1???1021?????????0?10111??21?1????00??110??0???010?10??00???0???00?1112???00111???2?210200???0??0?????0??110?00024100???00?0??000100100?1????00??00011?0000000?100?????00?400000?????????????????????????????????????????????????????????????????????????????????????????????????????????????????????????
Steneosaurus_edwardsi
1310101000?0020011100?0110010102000001100012121?00010100000000?0100000???00????0000?010001000?0??000?000000000010000001101??12000?02110000???00??00??0301000?1???1021??1[12]????2??10111??11??0100000?1100?0?0?0100101000???0???00?????000001110201321020????01?0??10?0?01100000?31?00001000?0?0010010001?1?0?01?0001100000000???0?????0004000000???1000??000000000?0????00?1???2010??22?????0001??0??1002100000100??01000143111100????????111?0?010000020?1????0????????
Lemmysuchus_obtusidens
1310101000?00?0011100?01100?010200000?10?0?21?1??01??1??000000??????00???00?????????0??5010??????????????00000?1??0?????01??120?0?021000???????????????01????1?????2121???????????1????11??????00??110??0???????????0????0???00????????0011?0201?2?020????0??0?????????1??00024100???1?00?0?0?1??1???1?0???11?0001100000000?10021211000410000????1??????????1?00?0?????????????1?????????????????????0210000010???0??001?3111100????????13110?01000002001????0????????
Machimosaurus_buffetauti
1310[12]000003?0200111000011001010200?00?10?0?2121?0001?100000000???00?00???00????0000?010501000?00?000?000?0000001000?00??0?0?1200??02100000100????00???3010???1?0?102121?1??0?2??10?????11????0?00??110??0?????????100????0???00?????000001110201?21020????0??0??1?00??????000331?00001000?0000100100010000?11?00011000000000[01]002????000410000????1???????????????0??????????????????????????????????????????????????????????????????????131???01?0000?????????????????
Machimosaurus_mosae
1??0200000200200111?00011001010200000?10?0?2121?000??10?000000???00?00???00????0000?010501000?00?000?????0000001000?00???1??1200????10000010000??00????010???1?0?102121?2???????????1????????0?????110??0?????????10?????0???00?????000001110201?2?0?0?????1????1????01?000?0321?00??2000?0000?0010001000??1????011000000000100???????0410000??????????????01000?0???????1??????1???????????????????????0000010??????001?311????????????131???01000002??1?????????????
Machimosaurus_hugii
?????000002?????1???0????????????????????0?2??1?0?0??1?0?00000???00?????????????00??0???01????????????????????0?1????????????20?????1????????????????????????1???????21??????2?????????????0??????????0??????????????????0???0????????????????????????????????????????????0????????????0??1????????????00??1????01?000000000[01]0021211???41?001???????????????????????????????????????????????????????????????????????????????????????????1?????0???????????????????????
Machimosaurus_rex
????1000?02???????????????????????????????0?????0000?1?00????????00?????????????????0??501?0????000??????00???011???00?1????????????1000?????????????????????????????????????????????????????????????0???????????????????????????????????????????210??????????????????1????????????????1?????????????????0?????????00??000?00??[12]00?????41?001??????????0?001????????????????????????????????????????????????????????????????????????????1?????????????????????????????
Pelagosaurus_typus
121002100030020011100?01000101?200?0001?0012121?00010100000000001000101010001110000?01[01]000000?00?000?0000000000000000011?10?1200010220000010000??01000301000011001021211?000020010011010101010000101100000000000101000011022000?111200000111000332112001101110111000?01100000231000000000?0000100100000101?00001011000000001100000?00000000000100100?100000?010010000010?20022?000021000000000010011002110000000??010001221121001101112?11110?01000002000??010?0??????
Magyarosuchus_fitosi
??????????????????????????????????????????????????????????????????????????????????????????????????????????????????????????????????????????????????????????????????????????????????????????????????????????????????????????????????????????????????????????1???????????????????????????????0????????????????????????00000000?100000?0???40??00??????????0?????100??1?????????2???????????????????????002110000?00??0???01?2?121?0????????1211???200000200??????????????
Teleidosaurus_calvadosii
1310?010003002???1100?012001010200?001100012121?00010100000000000000???????????0000?0?0000000?00?000?0100000000000000011?1??12000?0220001100000??0???130110101?00102121120000200???11??0???0100001?1100?0??00??01010?0?1?0?2?000?1??0000011100022210200110011011?000?01100000321?0000200000000?001000?0????0??010??000???00110????????????????????????????????????????????????????????????????????????????????????????????????????????????????????????????????????????
Peipehsuchus_teleorhinus
??????100?3??????11???012001?10200?0011000?212????????00???0?????????????????????????????????????????????????????????????????????????????????????????????????????????21???????????????????????????????????????????????????????????????????????????????????????????????????0??2??00000?00??????????????????????????????????????????????????????????????????????????????????????????????????????????????????????????????????????????????????????????????????????????????
Eoneustes_bathonicus
??????100030????????0?????????????????????1??2??00?101??0000??010000??????0????00???010????00?00?1010011000000000000001?????????????21000100000??0???1???10?????0????????????2????????????????????????????????????????????????????????????????????????????????????????????0?0?????0??????????????????????0????????????????????????????????????????????????????????????????????????????????????????????????????????????????????????????????????????????????????????????
Eoneustes_gaudryi
??????100030??0????00?????????????????????1?????000101???0000001000001201000111000??010???????00?101001100000000000000??????????????21000100000??0???1?0110?0???0???12?1?????2?????????????????????????????????????????1??????????????????????????????????????????????????0?0??1??0???????????????????0????????????????????110????????????????????????????????????????????????????????????????????????????????????????????????????????????????????????????????????????
Chile_metriorhynchoid
???????????0?????????????????????????????????????????????000??????0?????????????00??01?000?01?00?201?01???????00?00?00???0??????????21????00000??0????????????????????????????????????????????????????????????????????????????????????????????????????????????????????????0???????0????????????????????????0??????????????????????????????????????????????????????????????????????????????????????????????????????????????????????????????????????????????????????????
Zoneait_nargorum
??????10???00???????0???????????????????????????????????0000?????10?????????????000?011000001?0??2???????????000?00100???0?????????2??00??00000??0????3??????1?????2????????????00?1?????0??????????????????000???????????????????????????????????????????????????????????0????????????????????????????????????????????????????????????????????????????????????????????????????????210000000?0????????????????????????01??????????????????????????????????????????????
Cricosaurus_elegans
?????210002110??11100?0130?30??20???031?1012121?01010100?0000011010101201???1??1000?012000011?10?2010010000000200111?011?0?????10??231000100000100100130110101?20???????????0??????????????1?0????????????????????10??01??????00????100?0101000130??200110?11?11?0?11?1?010?133???0??1??0?????????????0001?0000100?0?00000010?0??0?0000000000?????????????????????????????????????????????????????????????????????????????????????????????????????????????????????????
Cricosaurus_suevicus
031??210000310??11100?0130?301?20???031?1012121?01010100?0000011010101201???1??1000?012000011?10?2010010000000200111?011?0??12010??231000100000100100130110101?20??2????????0??????????????1?0????????????????????10??01??????00????100?0101000130??200110?11?11?0?11?1?0100123?0?0??1??0????????1????00010000010000?00000010?0??0?00000000001112102??00?1??0?00101121?0?21022??002201112111?010101???210?001??1??1120004511?100??1231????00??????0???????011??01?????
Cricosaurus_schroederi
0310??100003100?11100?01????????????????????????010101?00000000?0101012010010111000?013?00011?10?20100100000002001110011?0??120101?2310001000001001??130110?01?20?????????????0?????????1?1110?001?1100?0??????0?010?????0?2?00???1????0?????????0??2??110??1?1???0??01?01001??1??0???????????????????0001?0????0110000000010?0??0?000000000011???0????????????????????0??????????????????????????????????????????????????????????????????????????????????????????????
Cricosaurus_araucanensis
0310?2100003100011100?0130?301?20?00031?1012121?01011100000000?10101012010011111000?012400011?10?2010010000000200111001100??1201010231000100000100??0?301101011201?2?21??1?10200???110201??110?001011001001?0000101000?11022?00?11?210000101000??????00???0?101110?1101?01001331?0000100000000100100??0??1000001011?0000000?0?0??0?00000?0000?????0????????????????????0????22????2201112111?01010?100210?001??1001??0004?112?0020????????00??????0???????0????01???1?
Cricosaurus_vignaudi
?????210000310?????????????30???0????31???1??21?010?01?0?00000??010???????0?????0?0?012400011?1??2010010000000200111?011?0???2010???3?0001?????1001??????1010???0????????????????????????????0?????????????????????????1??????0?????????????000?30??20?????11?1???????????0?132???0????00??????????????0?1?0??????????????0??????????????????1????0???????????????????????????????????????????????????????????????????????????????????????????????????????0???????????
Cricosaurus_lithographicus
?????210000310???11???0130?30??20??0031?10?2111?01010100???0??????0?????1?0?????0??00120000?1?1??2010010000?0020?1?10011????12010??23?00???????100??????1??????????21????????2?????1?02??????????????????????000?010??????????0?????100?01010001?0??2001??0?????1?????1?010?1331?00?????0?????????????01?1?0000????000000001100000?0000400000???????????????0??????????????????????201112?1???1????????????01??1??????0045????0???????????00??????0???????011??0??????
Dakosaurus_lissocephalus
???0???????110??????????????????????????????????010101?????0???10???????????????0???0120000?1?1??201?0?0000??01??1?10011?0??12010??2??00?1?????10???????1??????????????????????????????????31?0001?11??????????????????????2?0????????????????????????????????????????????0???????????????????????????????????????????????????????????????????????????????????????????????????????????????????????????????????????????????????????????????????????????????????????????
Cricosaurus_sp_Cuba
1??????????1????????????????????????????????????0????1?????0?????10?????????????0?0?0120???11?0??201001???0???100???001??0???200????3?0001?????100????????0?0????????????????????????????????0????????0????????0?010???1??????????????????????????????????????????????????0???????0????????????????????????0??????????????????????????????????????????????????????????????????????????????????????????????????????????????????????????????????????????????????????????
Rhacheosaurus_gracilis
1310?210002?????1?100?0130?30??20???031?1012121?01010100?00000?10101012010011111000?002000011?00?2010010000000?00111001100???2000?023100010000010010?1??110101?20???????????02?0???1?020???1100001????0???1?0000?010???1?0?2?0????1?10000101000?30??20?110?11?11?0?1??11010013[23]???0?????0?????????????000100000?0110?00000010?0??0?00000000001112102??00?1??0?001011???0?210????00?2?1112111??1?1??10??????01??1??????004511??00??122122??00??????0???????011??0??????
Metriorhynchidae_indet_Cuba
1?????10?????????????????????????????????????????????????0000???????????????????000?0120???11?00????????0?0???100?1?001??0?????0????31000100000100??????110?0??20????????????2?????1???????010?001????0????00000?010???1?????????????????????????0??2??110??1?11???1??????0?1??????????????????????????????0??????????????????????????????????????????????????????????????????????????????????????????????????????????????????????????????????????????????????????????
Cricosaurus_macrospondylus
??????100?231????1100?0130?30??20??0031?1012100?010?01?00000000?010101201001?????00?012???????00?2?100101?0000200?1100??????????????31000100000010???1???10?????0??????????????0???1??????????????????????????????10????????????????100?0101000??0??20?110??1?1?1?0???1?0?0?132??00??10?0?????????????1101?0?????1?000000001100000?00??00000011?210????0??????00?0?????0??????????????????????????????????????????????????????????????????00??????0???????0????0??????
Cricosaurus_saltillensis
?????0?000231??????0??0130?30??20??00?1?10?2121?01010100?00000??????0120100?????0?0?0130000?1?0??2?10010000000200?1??0?1????1200????3?0001?????010??????1???0?????????????????????????????101????1???????????????????????????0???????????????00??0??200?????1?111??????1??0??32??00??2??00?000?00???????????????01?00000000??????????????000???????????0??????????????????????????????????????????????????????????????????????????????????????????????????????????????
Metriorhynchus_palpebrosus
1310?210002??10????00?0130?30??20?000?1?1012121?0101010?000000?1010101201001111?000?012000001?00?211001000000010011?0011?1???2000??231000100000010???13??1010???0??212??????02?0???1??1?1?1010?0??????0????????01010???1?0?2?00?????????????000?20??20?110?11?1110?0101101001331?00??1000??????????????????0????0?????????0110????????????????????????????????????????????????????????????????????????????????????????????????????????????????????????????????????????
Maledictosuchus_riclaensis
131??2100022?10?11100?0130?20??20?0001101012121?01010100000000110101012010011111000?011100021?00?20100100000001101110011?0??120001?231000100000000?0013011?101?2?1021211100102?00001?03?1?1110?001????0?0?1?0000?010?0???0??????111?????????000??????00????1??????????????0?1341?00??10002?000?00?00??0[01]01?00001011000?000010?0000?00?00??????????????????????????????????????????????????????????????????????????????????????????????????????????????????????????????
Gracilineustes_acutus
?????21000?3??????????013?02????00?0?01???1??21?0?0?0??????0?????1??????????????0???01?00000??0??20100100??0000001??00???1???2000???310001?????000???1???1??????0????????????2????????2??????0??????????????000????????1??????????????????????????????????????????????????0??34??0???1?????????????????????0??????????????????????????????????????????????????????????????????????????????????????????????????????????????????????????????????????????????????????????
Gracilineustes_leedsi
131002100003100?11100?013002010200000110?012121?01010100000000?10101012010011111000?011000001?00?2010010000000000101001101??1200??0?3100010000000010013011010??10??21211[01]1?10200???110?01?1010?001?1100?0?1?0000101000?1?0?2000??1?210000101000130??2001100110011000101101001341?00??001001000?00100??0101?000010110?0000001100000?00004000001?0210????011??0?000011211??2??2202002?100111????????????210?00????001??000?411210020121122??00??????0???????011??0??????
Metriorhynchus_geoffroyii
??????100???????111?0?01300201020000011010?2121?0?????00?0000?????????????????????????????????????????????????????????????????????????????????????????????????????0??2???????????????????????????????0????????????????????????????????????????????????????????????????????0?13???0001?00??????????????????????????????????????????????????????????????????????????????????????????????????????????????????????????????????????????????????????????????????????????????
Metriorhynchus_superciliosus
131012100030010011100?0130020102000001101012121?01010100000000?10101012010011111000?011000001?00?20100100000000001010011000?1200010231000100000000100130110101?10102121111?1020000?110101?101000010110010?1000?01010000110?20000111210000101000120??2001100110011000101101001331?00011000000001001000?0101000001011000000001100000?000040000011021022?001111010000112110?2112202001?10011110001?1??100210?001??1001110004411210020?2112???00??????0???????011??0????1?
Geosaurine_indet_Argentina
???????????0?????????????????????????????????????????????0000??1?1000??0??0?????00?????????01????2010???0?????0?0???00???0??????????3???01???????0?????????????????????????????????????????2?????1???0???????????????????????????????????????????0??2????????????0????????0?1??????????????????????????????0???????????????????????????????????????1??????????????????????????????????????????????????????????????????????????????????????????????????????????????????
Metriorhynchus_casamiquelai
???010000003??00???000013?020??200?0?210??1??21?010?010??00000??0100012011011111000?012000?01?01?20100100000000001010011?0??1200??0?30000100000000???1??11010??10??2?2??????02?0???1?0301??2100001???00??01??0?0?010???1??22?00?111?10000101000130??200110??0?10?0?00?????0?132??00??1??0???????????0??100?0000?0110?0?000010???????0?????????????0????0??????????????????????????????????????????????????????????????????????????????????????????????????????????????
Metriorhynchus_westermanni
????????00?3???????????????????????????????????????????????0?0??????????????????00??012?????1??1?2????????0?0?00?10?????0??????0??0?3?00?????????0?????????????????????????????????????0?012?00??1???0?1?0????????10????1?2????????2??????????????????????????????????????0???????????????????????????????????????????????????????????????????????????????????????????????????????????????????????????????????????????????????????????????????????????????????????????
Metriorhynchus_brachyrhynchus
1310[12]0000030010011100001300201020000011010121[01]1?01010100000000?10100012010011111000?011000001?00?2110010000000110101001100??1200010231000100000000?00130110101?10102121130100200?0?110301?12100001?1100?0?1?0000101000?110?2000??11210000101000110??2001100110001000111101001321?00002000000001001001?0[12]00?000010110000000011000121100040000001021012?001111010000112110?210???????????????????????100210?001??100111000?311210020????????00??????0???????011??0??????
Tyrannoneustes_lythrodectikos
1310?0000030010?11100?01300201?2000?0?11??1?111?0?01?100000000??????????????????000?011000001?0??20110100000001101?1001100??12000?023100?1?????000??0?30110?0????1021211[23]010020????????01?1210?001???00?0??????????????110??0?0?????11000101000110??2002100?????10001??1??0?1322??010300000000?001001?1?????000101100000000110001211000200000????101???011????????????1?????220?????10011?????????????????001??111111000??11210020????????00??????0???????011??0??????
Metriorhynchus_hastifer
?????00000?0?1??????0?01??0??1??00????11?012?11?01010100000000???10001201?01111?0???011000001????2?11?1000000?1101?10011?????200????310001?????000??????11??0????11??211201002???????0???????0???????0????????????????????????????????????????????????????????????????????0?1322??010?10???????????????????0????????0000000???0????????4???????????????????????????????????????????????????????????????????????????????????1??????????????????????????????????????????
Mr_Passmores_Specimen
???0?0000030????????0?0130020?0?00?0?1111012?11?0?01?10000000????????????????????????????????????2?11????0000???????????????12000??2???????????00????????????????11??2??????????????????1?0????00??110???????????000?????????10??????10??????000?0??2002?????0??100???1?0?0?1?22?0010?100?????????????110??0?????1?000?0000110001211??050??00????1????????????00?0????????????????????????????????????????????????????????????????????????????????0???????01??????????
cf_Torvoneustes_MANCH_J6459
??????000?22??????????????????????????????????1?010101?0?00000??????01201001??????????????????????????1000000??????????????????????????????????00????????????????????????????????????????????????????0????????????????????????????????????????????????????????????????????0???1???????????????????????????????????????????????????????????????????????????????????????????????????????????????????????????????????????????????????????????????????????????????????????
Torvoneustes_coryphaeus
1310?????022100????00???????????????????????????0101?1??0??0?0110100012010010111000?012000011?00?2111010000000110101001101??1200010231000100000000??0130110101?10??????1???????????????01?02100111???001001???????????0??0?2????111?110??????????0??2??21????0??10???11101001?22???????????????????????10??1???????0000000011010???????41??00?????????????????????????????????????????????????????????????????????????????????????????????????????????????????????????
Torvoneustes_carpenteri
?????0000023100????00???3002010?00?0?111??1?111?01010100000000??0???????????????0?0?01200000??0??2?11010000000110101?011???????0????310001?????000?00???110?0???011??2?13??0????????????????????1????00????????0?0???????????00?????????????000??????00??0???????????????10?1312?0010?0000?0??????????110001????011000000001101213110?041?000???2101???011???100??11?????2??????????000111??????????????0??01??????11000??11210020????????00??????0???????0????0??????
Torvoneustes_mexicanus
???????????????????????????????????????????????????????0???0?????????????????????????????????????????????????????????????????????????????????????????????????????????????????????????????????????????0?????????????????????????????????????????????????2??????????????????0?????????????0?0?????????????0??1?????1?00000000110121311??0410000?????????????????????????????????????????????????????????????????????????????????????????????????????????????????????????
Torvoneustes_sp_SEC_K1707
???????????????????????????????????????????????????????????0??????????????????????????????????????????????????????????????????????????????????????????????????????????????????????????????????0111???00???????????????????????????????????????????????????????????????????0???????????????????????????????????????????????????????????????????????????????????????????????????????????????????????????????????????????????????????????????????????????????????????????
Purranisaurus_potens
1310???000????00???00???????????????????????????0?0?01?0000000???1000120100????1000?013000001?00?211101??00000110?0100110???120001023100?1?00?0000?00?3011?101?????2?2???????200???110?01?02100001?1100100?00000?010?0?11022000?1112110?0101?????0??2??21????0??10????1?0?0????2??????0????????????????10???????0??000000001??0?????0?????????????????????????????????????????????????????????????????????????????????????????????????????????????????????????????????
Ieldraan_melkshamensis
????????0?10????????00??????????????????????????????01?????0????????????????????????0?[12]0???????0?2?110??000??01???????????????????????00???????0??????????????????????????????????????????????1??????0????????????10????????????????110?01010????0??2??2?0?1????1?????????0???????????????0??????????????????????00110000001100012110?110??00?????????????????????????????????????????????????????????????????????????????????????????????????????????????????????????
Geosaurus_giganteus
?????0??0?13???0111000??30020????0???210??2??11?01010100000000?101000120100111110???01200000??00?2?110100?0000110?0?001??0??????????310001000000001?013011??01?10??2?????????????????????????0???????00????????0?????????????0??????110?0101000110??200210011?001????????10?1311??0003??00?0????????2?12001010?100011000000110002311001000000?????0????0?1??????????????????????????????????????????????????????00?????????12?????????????????????????????0???????????
Geosaurus_grandis
?310?00000131?0?1110000130020?02?0?00210?012?11?0101010?000000??010?????????????0???01200000??00?2?11010000000110?0?001??0??12000??23?0001?????000??????11??01??0??2?????????????????????????0?????1100????????01????????????00?????11000101000??????00?????1?0?1????????10??3???00?????00?0??????????120??0000?00011000000110002311001000000?????????????????????????????????????????????????????????????????????????????????????????????????????????????0???????????
Geosaurus_lapparenti
???????????3?????????????????????????????????????1?????????0????????????????????0????12??????????211101???0???11?????0??????????????3??????????000??????????0????????????????????????????????????????0????????????????????????????????????????????????????????????????????0????????????????????????????200?0???????010?00001100023?????00??00?????01???0???????????????????????????????111????????????????????????????????????????????????????????????????0???????????
Suchodus_durobrivensis
1310?0000020010?1???00??30?20??????????0??1?111?0?010100?00000????????????01111?000?0110000?2?0????1?????000001?????????00??12000?023??????????000???????????????????211400002?????????01?121??001?110?????0?00??00000?????2?10?????11100101000?10??20021001?0??100???1?01001?1???000301001000?000001?210??0?????0000000000111001201?0?30?000?????????????????????????????????????????????????????????????????????????????????????????????????????????????0???????????
Plesiosuchus_manselii
1310?0000021??0?1??000013002010200000210?012121?0101?100000000??0???????????????000?01?0000?2?0????11???000000?10???0011?0??12000??2???????????00???????1??????1010[12]121?5000?2??????????1?12100001?1100????0???0?010?0?110?2?10????211100101000110??2002100110001000111101001311?00003010010001000002?2100?00???0000000000011100230100?300000????????????????1??????????????????????0??????????????????????????????????????12?????????????????????????????0???????????
Dakosaurus_andiniensis
0310?02100031?001110000130030??2???00210?012111?010?0100000001?10100012011011111000?013000002?00?2112110000000210?010011?0??11000??2310001000000001?1130110101?10????2???????2?????11???1?1210?001?1100100?????0?000???1?02??00?111?11000101000100??2112110?100?10???????1001301?00??3?10?????????????21001000?10000000000?112002312000000000?????????????????????????????????????????????????????????????????????????????????????????????????????????????0???????????
Dakosaurus_maximus
?31??00100311?0?1110000130030102???00210?012111?0101?100000001??0100????????????000?013000002?0??211211?0?00001101?10011?0???200????3?0001?????000??????1??????10????2???????2?????????????210???1???0?????????????????1?????0??????110?0101000?10??211211011?00100??11?01001311?0000301021100?000003?21001000?10000000000111200231200?000000???2101???011???1???????????21022?2??1??00111?????010?????????????????11?00???12?00??????????00??????0???????011?????????
Mr_Leeds_Dakosaur
1310?0010030010?11100001300???0200?00210?0?2111?01010100?00001?1?10?01201101111?000?011000002?00?21111100000001101010011?0??12000??23100?1?00?0000?00??01???0????????2??????????????????1?1210?001?110??0????????01000???0?2000?????11000101000??0??20?2100?10??1?????1101001311?00003010?????????????2100?0000100000000001111001211000300000???????????????0100?0???????2?????????200011?10??1010?????????01??1001?????4??1??????????????0???????0???????0????0??????
Vaches_Noire_Dakosaur
???????10030???????00???????????????????????????010101?0?00001?10100???????????1?????1??0????????2?1111000000?1?0???????????????????3?000??00?0????011?01????????????????????????????????????????????0????????????????????????????????????????????????????????????????????0????1??????????????????????????????????????????????????????????????????????????????????????????????????????????????????????????????????????????????????????????????????????????????????????
Neptunidraco_ammoniticus_type_specimen
?????????????????????????????????????????????????????1??????????????????????????????0???000???0??2?1??????????1?????0??1???????????????????????????????????????????????????????????????????????????????????????????????????????????????00?????????????????????????????1????????????????0??0?????????[01]?????????????100?????????????????????0???????0???????????????????????????????????????????????????????????????????????????????????????????????????????????????????
MPUP_6552
???????00??????????????????????????????????????????1?1??????????????????????????????0????????????[12]?1??????????????????????????????????????????????????????????????????????????????????????????????????????????????????????????????????000?0?00012????0?????1?????????????????3???????2??000?00?00?0010??????????0?10000000??1??????????40?000?????????????????????????????????????????????????????????????????????????????????????????????????????????????????????????
FMCR_SP3839
????????????????????????????????????????????????????????????????????????????????????????????????????????????????????????????????????????????????????????????????????????????????????????????????????????????????????????????????????????0????00??????????????????????????????????????2??0?0?00?0??00?????????0????100?????????????????????????????????????????????????????????????????????????????????????????????????????????????????????????????????????????????????
;
ccode + 6 27 35 48 56 97 163 165 173 204 224 227 233 263 273 329 356 361 371 406 409 419.420 422 434;
proc/;
