# Supplementary material for: A revision of the diagnosis and affinities of the metriorhynchoids (Crocodylomorpha, Thalattosuchia) from the Rosso Ammonitico Veronese Formation (Jurassic of Italy) using specimen-level analyses
Source: PeerJ. 2019 Jul 22;7:e7364. doi: 10.7717/peerj.7364 (PMC6712679; doi:10.7717/peerj.7364)
Supplement: Supplemental Information 2 [file peerj-07-7364-s002.txt]

<?xml version="1.0" encoding="UTF-8" standalone="no"?><beast beautitemplate='Standard' beautistatus='' namespace="beast.core:beast.evolution.alignment:beast.evolution.tree.coalescent:beast.core.util:beast.evolution.nuc:beast.evolution.operators:beast.evolution.sitemodel:beast.evolution.substitutionmodel:beast.evolution.likelihood" required="BDSKY v1.3.3:MM v1.0.4:SA v1.1.6" version="2.4">


    <data
id="RAF_test_BEAST2"
dataType="standard">
                            <sequence id="seq_Postosuchus_kirkpatricki_227_208" taxon="Postosuchus_kirkpatricki_227_208" totalcount="6" value="0??0?02?00?2???00110000000?1000200?0030?00?200011?01?00100000000?0001011023010000000012100001?01?000?11001010000?0000000?10?0100?0?232000100000??10000300?0??0000????10????000?0002?0?0?0?0001?????000???0??000?0?00???00000000000?1?00?000220???2312???????00000100??0????00211000??2??0???000000?????2?0?000{12}0000?0000000110???3??00???0000?????0????0????0????00000???????0??2??110000000??00?0?00?1000000000??00??123100111??00???010??0???11?000100???????0??????012345"/>
                            <sequence id="seq_Protosuchus_richardsoni_201_199" taxon="Protosuchus_richardsoni_201_199" totalcount="6" value="0000?020011002110110000000?1000200?0001?0012100110000100000000?0?000???????0?00?11000010000200020000?000000101012000000001101000010220000010000??2000020110000110??{12}?20????0000?????0???11101????0101???????0???1?????0??0???00000?200000001000??250200?????0?00?1?0??00???0021??00???????????????????0???0?10010{01}{01}??0?000???????0??00???000?0000000???000??0?0000000000?0000200110110000000???000?0001100?00000???100111100111011000022??110201100002001??001110???0?012345"/>
                            <sequence id="seq_Alligatorium_meyeri_157_152" taxon="Alligatorium_meyeri_157_152" totalcount="6" value="?????000001002??11100001000100?200?00?1?002210?11?00?1?1000000?0?00????????????011?000100002000?00?0?0000200000120000000?1??10000???10000000000??101002?1??010120???????????????????????????????????????????????????????????????????000?0101000??2002???????000?0??0??11????0?????0?????0?????????????0100??1?0?0??000000001????????00???0?0?????000???0?????????0?????????????????1???00000??01001???????????????????0011????????000??21?1???01?0000200?????01???????012345"/>
                            <sequence id="seq_Bernissartia_fagesii_145_125" taxon="Bernissartia_fagesii_145_125" totalcount="6" value="1101?000001?02001??00?000?010002?0?00?1?002210011?000?02000000???00000???00????011?000000002000?0000?????00????120??0000????1000????1000??????0???0???2?1??0?0?????20210?????2??10?21???1?10??????011????1??2????????????1??1?0?1??200000111000030??20??????0?0??01???1?0???0111000??2??0???????00?????1??00100101100010000?0?0??0?000???0000????00????0????0?12???????????????????1????0?0000?????11021?10????????101001110????????????1?111200?01002001?0?101???????012345"/>
                            <sequence id="seq_Isisfordia_duncani_113_93" taxon="Isisfordia_duncani_113_93" totalcount="6" value="1101?00000100200???0??0140?10002??00011?0012101?1??001?0?0000???100000???00????011100000000200000000?0000101?00020000000?1111000?1??10000000000???0100??101010122??2021??01012?010?2100?1??0100??0011?0???002000?00????111??????13?2000?????000??2{01}02?????????0???????1?0???0121000???????????????????010000??0?0000000000?110???0??00???000???00010???100??0???0?0000?0??000???000100000000?????????????1?0000???????001110??11????????11112210?1100?0??????1????????012345"/>
                            <sequence id="seq_Alligator_mississippiensis_0_0" taxon="Alligator_mississippiensis_0_0" totalcount="6" value="110120000010020010000101000100120000021?00121?011?00010200000002?00000???00????0111100000002000000?0?000001101002000100001111000010010000010000??10100301010101221020210?010120110?311001110100000011010010020011001?001111110022302000001110000020020?1000200000010001100000111000002??0???011000003?0100001011011000000001100000?00010000000000020???200??0?12000000?10000020000010000000010010011102101100000??01010011101111110000221110111001200?01?1001111101001012345"/>
                            <sequence id="seq_Steneosaurus_gracilirostris_182_174" taxon="Steneosaurus_gracilirostris_182_174" totalcount="6" value="10000210003002??11100?011001010200?0011000?2121?0001?1??00000???100?101101100110000?0?0000010?0??000?000?0000001000000?101??12000?022100001000???00???30100??1???????????????????????0?110???0?????11???????????????????10??000?????????0000020??21020????0???????????????????4?00???00?0??????????????????0???001100000000???0?????000??0000???????????????0?00?0??????????????????1??????????????????????0?00???????01?2?1????????????111?0?010000020??????0????????012345"/>
                            <sequence id="seq_Steneosaurus_brevior_182_174" taxon="Steneosaurus_brevior_182_174" totalcount="6" value="1?001010003002??11100?001001010200?0111?0012121?0001?100?00000??100?100000000110000?010010000????000?00??0000001000000???1??????0??210000010010??00??0301000?1???????21??000?2?0??0??01????0100???????0??????000?010????????????????000000?10202?200200???0????????????????0023?000??1??0???00100??????????01?00011?0000000???0?????000?00000???????????????????????????????????????????????????????????????????????????????????????????????????????0?????????????????012345"/>
                            <sequence id="seq_Chinese_teleosaurid_201_174" taxon="Chinese_teleosaurid_201_174" totalcount="6" value="1????01000?00200?1100?00100101?2000?101?0012121?0?01010000000?00100?1000000001100000010010000?00?000?00?00?0000100000011?1??12000??2110000???1???00???301????1?0?1021211?000020010011?1?1??0100000?1100???0?00001010??????????0?11??????????????????????????????????????????0331??000?????????????????0?????????0??????????????????????4??????????????????????????????????????????????????????????????????????????????????????????????????????????????????????????????012345"/>
                            <sequence id="seq_Platysuchus_multiscrobiculatus_182_174" taxon="Platysuchus_multiscrobiculatus_182_174" totalcount="6" value="15001210003002?011100?001001010200??111?00?2121?00010100?0000?00100010000000011000??010010000?00?000?0000000000101100011??0?12000???11000010011??00???3010?0?1?0????????????0?????0???????1??0?????11?????????????10???????2?00??1??000?0111020?32102001100???1????0?0110000014?0?0??0??0???00100?????0?01001000011000000001100??0??000400000??00100???0????0?00?00000????0012?1??02100000000001001?002100000000?????00122111100?1000?2210110?01100002001??000????????012345"/>
                            <sequence id="seq_Teleosaurus_cadomensis_174_163" taxon="Teleosaurus_cadomensis_174_163" totalcount="6" value="1500?21001300200???00??01001????0????11?0012121?000?0100000000001000100000000110000?010110000?00?000?0000000000100100011000?12000?0210100010010??00??030100001?00??2121??00002001001101110?0100000?1100?00010000?010???11022000?111?000?01??020?32?0?0?????1?????0?0101?000001410?0??0????????????????0?01?0????0110000?0001??????????0??0000??0??0????0????0??????????0??00???1???21????000??0???????210000000??????0?????11???????????10110?01100002001??000????????012345"/>
                            <sequence id="seq_Mycterosuchus_nasutus_166_163" taxon="Mycterosuchus_nasutus_166_163" totalcount="6" value="1??002100130020011100???100101020000111??012121?000??1?000000?????00100000000110000?010010000?0??000?0???000000110??00?1?0?????00??21010??10010??0?????010???1?0???21??1?????2??10??1???1??????????110??????????1?10?????????00????????0?1110203?21??0?????1??????????1100000?41000000??0???00100????0?1???01?00011000?000?1100?????0??400000???0?0????0????00??000000???1??1??1200210000000??????????210000?????????0013311????????????111???01?000020??????0????????012345"/>
                            <sequence id="seq_Teleosaurus_megarhinus_163_145" taxon="Teleosaurus_megarhinus_163_145" totalcount="6" value="?????210010??????11???0010?1010200001?1?0012121?0?????00???0?????0??????????????000???0000?00?0??0????????????010???00???????200????11??????????????????1????????10???????????????????????????????????????????????????????????????????????????????????????????????????????0??1??00????0????????????????????0??0?0???0???????100?????????????0???????????????????????????????????????????????????????????????????????????????????????????1??????????????0??????????????012345"/>
                            <sequence id="seq_Steneosaurus_bollensis_182_174" taxon="Steneosaurus_bollensis_182_174" totalcount="6" value="1000{01}2100030020011100??110?10102000001100012121?00010100000000001000100000000110000?010000000?00?000?0000000000100000011000?12000?0211000010000??0000030100001?00102????????02?0??1110?11?1010000001100?0001010010100001?0?2?00011120000011?0203321020011001101110?0101100000241000??1000?0000100100?00101001000011000000001100??0??0004000000?00100?10000??0?00?0000000?10012?100022000000000010011002100000000??01000122111100?100002211110?01000002001??000?01?????012345"/>
                            <sequence id="seq_Steneosaurus_leedsi_166_163" taxon="Steneosaurus_leedsi_166_163" totalcount="6" value="131002100030020011100?0110010102000001100012121?000?0100000000001000100000000110000?0?0001000?0??000?0000000000120000011?0??12000??2110000???00??0000030100001?001021211100002001011101?1??0100??0?1100?0?01010010100001?0?2?00011??000001110203{23}21020?110011011?0?0101100000241000000000?0?00100100000101?01?00011000000001??0?????000400000010010011000001000000000000?1001201000220000000010?0??10021000001000001000143111100110?00??11110?01000002001??0?0????????012345"/>
                            <sequence id="seq_Aeolodon_priscus_152_145" taxon="Aeolodon_priscus_152_145" totalcount="6" value="????021001001???????0???100?0??200???11?00?2??1??00??1?0?0000?????0??0??0???????0???0?0001000?0??000??0???0000012?0?0011?0?????0????1100?????0???0????301???????????????????????????????????????????????????????????????????????????000?????0203??????????????????????????0??2410????0??0????????????0?????0????0???0?????0???????????0??000????0?0??1?0????0?00?0?????????????????22????000010???????????????????????014411??????????2?1?1?0?01?0000????????0?0??????012345"/>
                            <sequence id="seq_Steneosaurus_larteti_174_163" taxon="Steneosaurus_larteti_174_163" totalcount="6" value="1???12??00?00?001110??01100?0?0200000?1??0?21?1???01?1??0??0????????10000010?11?????0???01????????????????0000?1??0????????????0????1100?????0?????????01????1?????21?????????????1??????????????????????????10????????????????????????0?1?1???2?2????????????????????????0??24100???00??????????????1?????01?00011?00?0??0???0????????4?00?0???????????????????????????????????????????????????????????????????????????????????????????1?????????????????????????????012345"/>
                            <sequence id="seq_Steneosaurus_heberti_166_163" taxon="Steneosaurus_heberti_166_163" totalcount="6" value="131012??00?0020011100?01100?010200000?1??0?21?1??000?1??00?000??1???00???00?????????0???0100?????????????00000?1??0?????000?120001021100??10000???????301????1???1021?????????0?10111??21?1????00??110??0???010?10??00???0???00?1112???00111???2?210200???0??0?????0??110?00024100???00?0??000100100?1????00??00011?0000000?100?????00?400000?????????????????????????????????????????????????????????????????????????????????????????????????????????????????????????012345"/>
                            <sequence id="seq_Steneosaurus_edwardsi_166_163" taxon="Steneosaurus_edwardsi_166_163" totalcount="6" value="1310101000?0020011100?0110010102000001100012121?00010100000000?0100000???00????0000?010001000?0??000?000000000010000001101??12000?02110000???00??00??0301000?1???1021??1{12}????2??10111??11??0100000?1100?0?0?0100101000???0???00?????000001110201321020????01?0??10?0?01100000?31?00001000?0?0010010001?1?0?01?0001100000000???0?????0004000000???1000??000000000?0????00?1???2010??22?????0001??0??1002100000100??01000143111100????????111?0?010000020?1????0????????012345"/>
                            <sequence id="seq_Lemmysuchus_obtusidens_166_163" taxon="Lemmysuchus_obtusidens_166_163" totalcount="6" value="1310101000?00?0011100?01100?010200000?10?0?21?1??01??1??000000??????00???00?????????0??5010??????????????00000?1??0?????01??120?0?021000???????????????01????1?????2121???????????1????11??????00??110??0???????????0????0???00????????0011?0201?2?020????0??0?????????1??00024100???1?00?0?0?1??1???1?0???11?0001100000000?10021211000410000????1??????????1?00?0?????????????1?????????????????????0210000010???0??001?3111100????????13110?01000002001????0????????012345"/>
                            <sequence id="seq_Machimosaurus_buffetauti_157_152" taxon="Machimosaurus_buffetauti_157_152" totalcount="6" value="1310{12}000003?0200111000011001010200?00?10?0?2121?0001?100000000???00?00???00????0000?010501000?00?000?000?0000001000?00??0?0?1200??02100000100????00???3010???1?0?102121?1??0?2??10?????11????0?00??110??0?????????100????0???00?????000001110201?21020????0??0??1?00??????000331?00001000?0000100100010000?11?00011000000000{01}002????000410000????1???????????????0??????????????????????????????????????????????????????????????????????131???01?0000?????????????????012345"/>
                            <sequence id="seq_Machimosaurus_mosae_152_145" taxon="Machimosaurus_mosae_152_145" totalcount="6" value="1??0200000200200111?00011001010200000?10?0?2121?000??10?000000???00?00???00????0000?010501000?00?000?????0000001000?00???1??1200????10000010000??00????010???1?0?102121?2???????????1????????0?????110??0?????????10?????0???00?????000001110201?2?0?0?????1????1????01?000?0321?00??2000?0000?0010001000??1????011000000000100???????0410000??????????????01000?0???????1??????1???????????????????????0000010??????001?311????????????131???01000002??1?????????????012345"/>
                            <sequence id="seq_Machimosaurus_hugii_157_152" taxon="Machimosaurus_hugii_157_152" totalcount="6" value="?????000002?????1???0????????????????????0?2??1?0?0??1?0?00000???00?????????????00??0???01????????????????????0?1????????????20?????1????????????????????????1???????21??????2?????????????0??????????0??????????????????0???0????????????????????????????????????????????0????????????0??1????????????00??1????01?000000000{01}0021211???41?001???????????????????????????????????????????????????????????????????????????????????????????1?????0???????????????????????012345"/>
                            <sequence id="seq_Machimosaurus_rex_132_129" taxon="Machimosaurus_rex_132_129" totalcount="6" value="????1000?02???????????????????????????????0?????0000?1?00????????00?????????????????0??501?0????000??????00???011???00?1????????????1000?????????????????????????????????????????????????????????????0???????????????????????????????????????????210??????????????????1????????????????1?????????????????0?????????00??000?00??{12}00?????41?001??????????0?001????????????????????????????????????????????????????????????????????????????1?????????????????????????????012345"/>
                            <sequence id="seq_Pelagosaurus_typus_182_174" taxon="Pelagosaurus_typus_182_174" totalcount="6" value="121002100030020011100?01000101?200?0001?0012121?00010100000000001000101010001110000?01{01}000000?00?000?0000000000000000011?10?1200010220000010000??01000301000011001021211?000020010011010101010000101100000000000101000011022000?111200000111000332112001101110111000?01100000231000000000?0000100100000101?00001011000000001100000?00000000000100100?100000?010010000010?20022?000021000000000010011002110000000??010001221121001101112?11110?01000002000??010?0??????012345"/>
                            <sequence id="seq_Magyarosuchus_fitosi_182_174" taxon="Magyarosuchus_fitosi_182_174" totalcount="6" value="??????????????????????????????????????????????????????????????????????????????????????????????????????????????????????????????????????????????????????????????????????????????????????????????????????????????????????????????????????????????????????????1???????????????????????????????0????????????????????????00000000?100000?0???40??00??????????0?????100??1?????????2???????????????????????002110000?00??0???01?2?121?0????????1211???200000200??????????????012345"/>
                            <sequence id="seq_Teleidosaurus_calvadosii_168_166" taxon="Teleidosaurus_calvadosii_168_166" totalcount="6" value="1310?010003002???1100?012001010200?001100012121?00010100000000000000???????????0000?0?0000000?00?000?0100000000000000011?1??12000?0220001100000??0???130110101?00102121120000200???11??0???0100001?1100?0??00??01010?0?1?0?2?000?1??0000011100022210200110011011?000?01100000321?0000200000000?001000?0????0??010??000???00110????????????????????????????????????????????????????????????????????????????????????????????????????????????????????????????????????????012345"/>
                            <sequence id="seq_Peipehsuchus_teleorhinus_201_174" taxon="Peipehsuchus_teleorhinus_201_174" totalcount="6" value="??????100?3??????11???012001?10200?0011000?212????????00???0?????????????????????????????????????????????????????????????????????????????????????????????????????????21???????????????????????????????????????????????????????????????????????????????????????????????????0??2??00000?00??????????????????????????????????????????????????????????????????????????????????????????????????????????????????????????????????????????????????????????????????????????????012345"/>
                            <sequence id="seq_Eoneustes_bathonicus_168_166" taxon="Eoneustes_bathonicus_168_166" totalcount="6" value="??????100030????????0?????????????????????1??2??00?101??0000??010000??????0????00???010????00?00?1010011000000000000001?????????????21000100000??0???1???10?????0????????????2????????????????????????????????????????????????????????????????????????????????????????????0?0?????0??????????????????????0????????????????????????????????????????????????????????????????????????????????????????????????????????????????????????????????????????????????????????????012345"/>
                            <sequence id="seq_Eoneustes_gaudryi_168_166" taxon="Eoneustes_gaudryi_168_166" totalcount="6" value="??????100030??0????00?????????????????????1?????000101???0000001000001201000111000??010???????00?101001100000000000000??????????????21000100000??0???1?0110?0???0???12?1?????2?????????????????????????????????????????1??????????????????????????????????????????????????0?0??1??0???????????????????0????????????????????110????????????????????????????????????????????????????????????????????????????????????????????????????????????????????????????????????????012345"/>
                            <sequence id="seq_Chile_metriorhynchoid_168_166" taxon="Chile_metriorhynchoid_168_166" totalcount="6" value="???????????0?????????????????????????????????????????????000??????0?????????????00??01?000?01?00?201?01???????00?00?00???0??????????21????00000??0????????????????????????????????????????????????????????????????????????????????????????????????????????????????????????0???????0????????????????????????0??????????????????????????????????????????????????????????????????????????????????????????????????????????????????????????????????????????????????????????012345"/>
                            <sequence id="seq_Zoneait_nargorum_174_168" taxon="Zoneait_nargorum_174_168" totalcount="6" value="??????10???00???????0???????????????????????????????????0000?????10?????????????000?011000001?0??2???????????000?00100???0?????????2??00??00000??0????3??????1?????2????????????00?1?????0??????????????????000???????????????????????????????????????????????????????????0????????????????????????????????????????????????????????????????????????????????????????????????????????210000000?0????????????????????????01??????????????????????????????????????????????012345"/>
                            <sequence id="seq_Cricosaurus_elegans_152_145" taxon="Cricosaurus_elegans_152_145" totalcount="6" value="?????210002110??11100?0130?30??20???031?1012121?01010100?0000011010101201???1??1000?012000011?10?2010010000000200111?011?0?????10??231000100000100100130110101?20???????????0??????????????1?0????????????????????10??01??????00????100?0101000130??200110?11?11?0?11?1?010?133???0??1??0?????????????0001?0000100?0?00000010?0??0?0000000000?????????????????????????????????????????????????????????????????????????????????????????????????????????????????????????012345"/>
                            <sequence id="seq_Cricosaurus_suevicus_157_152" taxon="Cricosaurus_suevicus_157_152" totalcount="6" value="031??210000310??11100?0130?301?20???031?1012121?01010100?0000011010101201???1??1000?012000011?10?2010010000000200111?011?0??12010??231000100000100100130110101?20??2????????0??????????????1?0????????????????????10??01??????00????100?0101000130??200110?11?11?0?11?1?0100123?0?0??1??0????????1????00010000010000?00000010?0??0?00000000001112102??00?1??0?00101121?0?21022??002201112111?010101???210?001??1??1120004511?100??1231????00??????0???????011??01?????012345"/>
                            <sequence id="seq_Cricosaurus_schroederi_139_132" taxon="Cricosaurus_schroederi_139_132" totalcount="6" value="0310??100003100?11100?01????????????????????????010101?00000000?0101012010010111000?013?00011?10?20100100000002001110011?0??120101?2310001000001001??130110?01?20?????????????0?????????1?1110?001?1100?0??????0?010?????0?2?00???1????0?????????0??2??110??1?1???0??01?01001??1??0???????????????????0001?0????0110000000010?0??0?000000000011???0????????????????????0??????????????????????????????????????????????????????????????????????????????????????????????012345"/>
                            <sequence id="seq_Cricosaurus_araucanensis_152_145" taxon="Cricosaurus_araucanensis_152_145" totalcount="6" value="0310?2100003100011100?0130?301?20?00031?1012121?01011100000000?10101012010011111000?012400011?10?2010010000000200111001100??1201010231000100000100??0?301101011201?2?21??1?10200???110201??110?001011001001?0000101000?11022?00?11?210000101000??????00???0?101110?1101?01001331?0000100000000100100??0??1000001011?0000000?0?0??0?00000?0000?????0????????????????????0????22????2201112111?01010?100210?001??1001??0004?112?0020????????00??????0???????0????01???1?012345"/>
                            <sequence id="seq_Cricosaurus_vignaudi_152_145" taxon="Cricosaurus_vignaudi_152_145" totalcount="6" value="?????210000310?????????????30???0????31???1??21?010?01?0?00000??010???????0?????0?0?012400011?1??2010010000000200111?011?0???2010???3?0001?????1001??????1010???0????????????????????????????0?????????????????????????1??????0?????????????000?30??20?????11?1???????????0?132???0????00??????????????0?1?0??????????????0??????????????????1????0???????????????????????????????????????????????????????????????????????????????????????????????????????0???????????012345"/>
                            <sequence id="seq_Cricosaurus_lithographicus_152_145" taxon="Cricosaurus_lithographicus_152_145" totalcount="6" value="?????210000310???11???0130?30??20??0031?10?2111?01010100???0??????0?????1?0?????0??00120000?1?1??2010010000?0020?1?10011????12010??23?00???????100??????1??????????21????????2?????1?02??????????????????????000?010??????????0?????100?01010001?0??2001??0?????1?????1?010?1331?00?????0?????????????01?1?0000????000000001100000?0000400000???????????????0??????????????????????201112?1???1????????????01??1??????0045????0???????????00??????0???????011??0??????012345"/>
                            <sequence id="seq_Dakosaurus_lissocephalus_157_152" taxon="Dakosaurus_lissocephalus_157_152" totalcount="6" value="???0???????110??????????????????????????????????010101?????0???10???????????????0???0120000?1?1??201?0?0000??01??1?10011?0??12010??2??00?1?????10???????1??????????????????????????????????31?0001?11??????????????????????2?0????????????????????????????????????????????0???????????????????????????????????????????????????????????????????????????????????????????????????????????????????????????????????????????????????????????????????????????????????????????012345"/>
                            <sequence id="seq_Cricosaurus_Cuba_163_157" taxon="Cricosaurus_Cuba_163_157" totalcount="6" value="1??????????1????????????????????????????????????0????1?????0?????10?????????????0?0?0120???11?0??201001???0???100???001??0???200????3?0001?????100????????0?0????????????????????????????????0????????0????????0?010???1??????????????????????????????????????????????????0???????0????????????????????????0??????????????????????????????????????????????????????????????????????????????????????????????????????????????????????????????????????????????????????????012345"/>
                            <sequence id="seq_Rhacheosaurus_gracilis_152_145" taxon="Rhacheosaurus_gracilis_152_145" totalcount="6" value="1310?210002?????1?100?0130?30??20???031?1012121?01010100?00000?10101012010011111000?002000011?00?2010010000000?00111001100???2000?023100010000010010?1??110101?20???????????02?0???1?020???1100001????0???1?0000?010???1?0?2?0????1?10000101000?30??20?110?11?11?0?1??11010013{23}???0?????0?????????????000100000?0110?00000010?0??0?00000000001112102??00?1??0?001011???0?210????00?2?1112111??1?1??10??????01??1??????004511??00??122122??00??????0???????011??0??????012345"/>
                            <sequence id="seq_Metriorhynchidae_Cuba_163_157" taxon="Metriorhynchidae_Cuba_163_157" totalcount="6" value="1?????10?????????????????????????????????????????????????0000???????????????????000?0120???11?00????????0?0???100?1?001??0?????0????31000100000100??????110?0??20????????????2?????1???????010?001????0????00000?010???1?????????????????????????0??2??110??1?11???1??????0?1??????????????????????????????0??????????????????????????????????????????????????????????????????????????????????????????????????????????????????????????????????????????????????????????012345"/>
                            <sequence id="seq_Cricosaurus_macrospondylus_139_132" taxon="Cricosaurus_macrospondylus_139_132" totalcount="6" value="??????100?231????1100?0130?30??20??0031?1012100?010?01?00000000?010101201001?????00?012???????00?2?100101?0000200?1100??????????????31000100000010???1???10?????0??????????????0???1??????????????????????????????10????????????????100?0101000??0??20?110??1?1?1?0???1?0?0?132??00??10?0?????????????1101?0?????1?000000001100000?00??00000011?210????0??????00?0?????0??????????????????????????????????????????????????????????????????00??????0???????0????0??????012345"/>
                            <sequence id="seq_Cricosaurus_saltillensis_152_145" taxon="Cricosaurus_saltillensis_152_145" totalcount="6" value="?????0?000231??????0??0130?30??20??00?1?10?2121?01010100?00000??????0120100?????0?0?0130000?1?0??2?10010000000200?1??0?1????1200????3?0001?????010??????1???0?????????????????????????????101????1???????????????????????????0???????????????00??0??200?????1?111??????1??0??32??00??2??00?000?00???????????????01?00000000??????????????000???????????0??????????????????????????????????????????????????????????????????????????????????????????????????????????????012345"/>
                            <sequence id="seq_Metriorhynchus_palpebrosus_152_145" taxon="Metriorhynchus_palpebrosus_152_145" totalcount="6" value="1310?210002??10????00?0130?30??20?000?1?1012121?0101010?000000?1010101201001111?000?012000001?00?211001000000010011?0011?1???2000??231000100000010???13??1010???0??212??????02?0???1??1?1?1010?0??????0????????01010???1?0?2?00?????????????000?20??20?110?11?1110?0101101001331?00??1000??????????????????0????0?????????0110????????????????????????????????????????????????????????????????????????????????????????????????????????????????????????????????????????012345"/>
                            <sequence id="seq_Maledictosuchus_riclaensis_166_163" taxon="Maledictosuchus_riclaensis_166_163" totalcount="6" value="131??2100022?10?11100?0130?20??20?0001101012121?01010100000000110101012010011111000?011100021?00?20100100000001101110011?0??120001?231000100000000?0013011?101?2?1021211100102?00001?03?1?1110?001????0?0?1?0000?010?0???0??????111?????????000??????00????1??????????????0?1341?00??10002?000?00?00??0{01}01?00001011000?000010?0000?00?00??????????????????????????????????????????????????????????????????????????????????????????????????????????????????????????????012345"/>
                            <sequence id="seq_Gracilineustes_acutus_152_145" taxon="Gracilineustes_acutus_152_145" totalcount="6" value="?????21000?3??????????013?02????00?0?01???1??21?0?0?0??????0?????1??????????????0???01?00000??0??20100100??0000001??00???1???2000???310001?????000???1???1??????0????????????2????????2??????0??????????????000????????1??????????????????????????????????????????????????0??34??0???1?????????????????????0??????????????????????????????????????????????????????????????????????????????????????????????????????????????????????????????????????????????????????????012345"/>
                            <sequence id="seq_Gracilineustes_leedsi_166_163" taxon="Gracilineustes_leedsi_166_163" totalcount="6" value="131002100003100?11100?013002010200000110?012121?01010100000000?10101012010011111000?011000001?00?2010010000000000101001101??1200??0?3100010000000010013011010??10??21211{01}1?10200???110?01?1010?001?1100?0?1?0000101000?1?0?2000??1?210000101000130??2001100110011000101101001341?00??001001000?00100??0101?000010110?0000001100000?00004000001?0210????011??0?000011211??2??2202002?100111????????????210?00????001??000?411210020121122??00??????0???????011??0??????012345"/>
                            <sequence id="seq_Metriorhynchus_geoffroyii_157_152" taxon="Metriorhynchus_geoffroyii_157_152" totalcount="6" value="??????100???????111?0?01300201020000011010?2121?0?????00?0000?????????????????????????????????????????????????????????????????????????????????????????????????????0??2???????????????????????????????0????????????????????????????????????????????????????????????????????0?13???0001?00??????????????????????????????????????????????????????????????????????????????????????????????????????????????????????????????????????????????????????????????????????????????012345"/>
                            <sequence id="seq_Metriorhynchus_superciliosus_166_157" taxon="Metriorhynchus_superciliosus_166_157" totalcount="6" value="131012100030010011100?0130020102000001101012121?01010100000000?10101012010011111000?011000001?00?20100100000000001010011000?1200010231000100000000100130110101?10102121111?1020000?110101?101000010110010?1000?01010000110?20000111210000101000120??2001100110011000101101001331?00011000000001001000?0101000001011000000001100000?000040000011021022?001111010000112110?2112202001?10011110001?1??100210?001??1001110004411210020?2112???00??????0???????011??0????1?012345"/>
                            <sequence id="seq_Geosaurine_Argentina_168_166" taxon="Geosaurine_Argentina_168_166" totalcount="6" value="???????????0?????????????????????????????????????????????0000??1?1000??0??0?????00?????????01????2010???0?????0?0???00???0??????????3???01???????0?????????????????????????????????????????2?????1???0???????????????????????????????????????????0??2????????????0????????0?1??????????????????????????????0???????????????????????????????????????1??????????????????????????????????????????????????????????????????????????????????????????????????????????????????012345"/>
                            <sequence id="seq_Metriorhynchus_casamiquelai_166_163" taxon="Metriorhynchus_casamiquelai_166_163" totalcount="6" value="???010000003??00???000013?020??200?0?210??1??21?010?010??00000??0100012011011111000?012000?01?01?20100100000000001010011?0??1200??0?30000100000000???1??11010??10??2?2??????02?0???1?0301??2100001???00??01??0?0?010???1??22?00?111?10000101000130??200110??0?10?0?00?????0?132??00??1??0???????????0??100?0000?0110?0?000010???????0?????????????0????0??????????????????????????????????????????????????????????????????????????????????????????????????????????????012345"/>
                            <sequence id="seq_Metriorhynchus_westermanni_166_157" taxon="Metriorhynchus_westermanni_166_157" totalcount="6" value="????????00?3???????????????????????????????????????????????0?0??????????????????00??012?????1??1?2????????0?0?00?10?????0??????0??0?3?00?????????0?????????????????????????????????????0?012?00??1???0?1?0????????10????1?2????????2??????????????????????????????????????0???????????????????????????????????????????????????????????????????????????????????????????????????????????????????????????????????????????????????????????????????????????????????????????012345"/>
                            <sequence id="seq_Metriorhynchus_brachyrhynchus_166_163" taxon="Metriorhynchus_brachyrhynchus_166_163" totalcount="6" value="1310{12}0000030010011100001300201020000011010121{01}1?01010100000000?10100012010011111000?011000001?00?2110010000000110101001100??1200010231000100000000?00130110101?10102121130100200?0?110301?12100001?1100?0?1?0000101000?110?2000??11210000101000110??2001100110001000111101001321?00002000000001001001?0{12}00?000010110000000011000121100040000001021012?001111010000112110?210???????????????????????100210?001??100111000?311210020????????00??????0???????011??0??????012345"/>
                            <sequence id="seq_Tyrannoneustes_lythrodectikos_166_163" taxon="Tyrannoneustes_lythrodectikos_166_163" totalcount="6" value="1310?0000030010?11100?01300201?2000?0?11??1?111?0?01?100000000??????????????????000?011000001?0??20110100000001101?1001100??12000?023100?1?????000??0?30110?0????1021211{23}010020????????01?1210?001???00?0??????????????110??0?0?????11000101000110??2002100?????10001??1??0?1322??010300000000?001001?1?????000101100000000110001211000200000????101???011????????????1?????220?????10011?????????????????001??111111000??11210020????????00??????0???????011??0??????012345"/>
                            <sequence id="seq_Metriorhynchus_hastifer_157_152" taxon="Metriorhynchus_hastifer_157_152" totalcount="6" value="?????00000?0?1??????0?01??0??1??00????11?012?11?01010100000000???10001201?01111?0???011000001????2?11?1000000?1101?10011?????200????310001?????000??????11??0????11??211201002???????0???????0???????0????????????????????????????????????????????????????????????????????0?1322??010?10???????????????????0????????0000000???0????????4???????????????????????????????????????????????????????????????????????????????????1??????????????????????????????????????????012345"/>
                            <sequence id="seq_Mr_Passmores_Specimen_152_145" taxon="Mr_Passmores_Specimen_152_145" totalcount="6" value="???0?0000030????????0?0130020?0?00?0?1111012?11?0?01?10000000????????????????????????????????????2?11????0000???????????????12000??2???????????00????????????????11??2??????????????????1?0????00??110???????????000?????????10??????10??????000?0??2002?????0??100???1?0?0?1?22?0010?100?????????????110??0?????1?000?0000110001211??050??00????1????????????00?0????????????????????????????????????????????????????????????????????????????????0???????01??????????012345"/>
                            <sequence id="seq_cf_Torvoneustes_MANCH_J6459_163_157" taxon="cf_Torvoneustes_MANCH_J6459_163_157" totalcount="6" value="??????000?22??????????????????????????????????1?010101?0?00000??????01201001??????????????????????????1000000??????????????????????????????????00????????????????????????????????????????????????????0????????????????????????????????????????????????????????????????????0???1???????????????????????????????????????????????????????????????????????????????????????????????????????????????????????????????????????????????????????????????????????????????????????012345"/>
                            <sequence id="seq_Torvoneustes_coryphaeus_157_152" taxon="Torvoneustes_coryphaeus_157_152" totalcount="6" value="1310?????022100????00???????????????????????????0101?1??0??0?0110100012010010111000?012000011?00?2111010000000110101001101??1200010231000100000000??0130110101?10??????1???????????????01?02100111???001001???????????0??0?2????111?110??????????0??2??21????0??10???11101001?22???????????????????????10??1???????0000000011010???????41??00?????????????????????????????????????????????????????????????????????????????????????????????????????????????????????????012345"/>
                            <sequence id="seq_Torvoneustes_carpenteri_157_152" taxon="Torvoneustes_carpenteri_157_152" totalcount="6" value="?????0000023100????00???3002010?00?0?111??1?111?01010100000000??0???????????????0?0?01200000??0??2?11010000000110101?011???????0????310001?????000?00???110?0???011??2?13??0????????????????????1????00????????0?0???????????00?????????????000??????00??0???????????????10?1312?0010?0000?0??????????110001????011000000001101213110?041?000???2101???011???100??11?????2??????????000111??????????????0??01??????11000??11210020????????00??????0???????0????0??????012345"/>
                            <sequence id="seq_Torvoneustes_mexicanus_157_152" taxon="Torvoneustes_mexicanus_157_152" totalcount="6" value="???????????????????????????????????????????????????????0???0?????????????????????????????????????????????????????????????????????????????????????????????????????????????????????????????????????????0?????????????????????????????????????????????????2??????????????????0?????????????0?0?????????????0??1?????1?00000000110121311??0410000?????????????????????????????????????????????????????????????????????????????????????????????????????????????????????????012345"/>
                            <sequence id="seq_Torvoneustes_sp_SEC_K1707_157_152" taxon="Torvoneustes_sp_SEC_K1707_157_152" totalcount="6" value="???????????????????????????????????????????????????????????0??????????????????????????????????????????????????????????????????????????????????????????????????????????????????????????????????0111???00???????????????????????????????????????????????????????????????????0???????????????????????????????????????????????????????????????????????????????????????????????????????????????????????????????????????????????????????????????????????????????????????????012345"/>
                            <sequence id="seq_Purranisaurus_potens_152_139" taxon="Purranisaurus_potens_152_139" totalcount="6" value="1310???000????00???00???????????????????????????0?0?01?0000000???1000120100????1000?013000001?00?211101??00000110?0100110???120001023100?1?00?0000?00?3011?101?????2?2???????200???110?01?02100001?1100100?00000?010?0?11022000?1112110?0101?????0??2??21????0??10????1?0?0????2??????0????????????????10???????0??000000001??0?????0?????????????????????????????????????????????????????????????????????????????????????????????????????????????????????????????????012345"/>
                            <sequence id="seq_Ieldraan_melkshamensis_166_163" taxon="Ieldraan_melkshamensis_166_163" totalcount="6" value="????????0?10????????00??????????????????????????????01?????0????????????????????????0?{12}0???????0?2?110??000??01???????????????????????00???????0??????????????????????????????????????????????1??????0????????????10????????????????110?01010????0??2??2?0?1????1?????????0???????????????0??????????????????????00110000001100012110?110??00?????????????????????????????????????????????????????????????????????????????????????????????????????????????????????????012345"/>
                            <sequence id="seq_Geosaurus_giganteus_152_145" taxon="Geosaurus_giganteus_152_145" totalcount="6" value="?????0??0?13???0111000??30020????0???210??2??11?01010100000000?101000120100111110???01200000??00?2?110100?0000110?0?001??0??????????310001000000001?013011??01?10??2?????????????????????????0???????00????????0?????????????0??????110?0101000110??200210011?001????????10?1311??0003??00?0????????2?12001010?100011000000110002311001000000?????0????0?1??????????????????????????????????????????????????????00?????????12?????????????????????????????0???????????012345"/>
                            <sequence id="seq_Geosaurus_grandis_152_145" taxon="Geosaurus_grandis_152_145" totalcount="6" value="?310?00000131?0?1110000130020?02?0?00210?012?11?0101010?000000??010?????????????0???01200000??00?2?11010000000110?0?001??0??12000??23?0001?????000??????11??01??0??2?????????????????????????0?????1100????????01????????????00?????11000101000??????00?????1?0?1????????10??3???00?????00?0??????????120??0000?00011000000110002311001000000?????????????????????????????????????????????????????????????????????????????????????????????????????????????0???????????012345"/>
                            <sequence id="seq_Geosaurus_lapparenti_139_132" taxon="Geosaurus_lapparenti_139_132" totalcount="6" value="???????????3?????????????????????????????????????1?????????0????????????????????0????12??????????211101???0???11?????0??????????????3??????????000??????????0????????????????????????????????????????0????????????????????????????????????????????????????????????????????0????????????????????????????200?0???????010?00001100023?????00??00?????01???0???????????????????????????????111????????????????????????????????????????????????????????????????0???????????012345"/>
                            <sequence id="seq_Suchodus_durobrivensis_166_163" taxon="Suchodus_durobrivensis_166_163" totalcount="6" value="1310?0000020010?1???00??30?20??????????0??1?111?0?010100?00000????????????01111?000?0110000?2?0????1?????000001?????????00??12000?023??????????000???????????????????211400002?????????01?121??001?110?????0?00??00000?????2?10?????11100101000?10??20021001?0??100???1?01001?1???000301001000?000001?210??0?????0000000000111001201?0?30?000?????????????????????????????????????????????????????????????????????????????????????????????????????????????0???????????012345"/>
                            <sequence id="seq_Plesiosuchus_manselii_152_145" taxon="Plesiosuchus_manselii_152_145" totalcount="6" value="1310?0000021??0?1??000013002010200000210?012121?0101?100000000??0???????????????000?01?0000?2?0????11???000000?10???0011?0??12000??2???????????00???????1??????1010{12}121?5000?2??????????1?12100001?1100????0???0?010?0?110?2?10????211100101000110??2002100110001000111101001311?00003010010001000002?2100?00???0000000000011100230100?300000????????????????1??????????????????????0??????????????????????????????????????12?????????????????????????????0???????????012345"/>
                            <sequence id="seq_Dakosaurus_andiniensis_152_145" taxon="Dakosaurus_andiniensis_152_145" totalcount="6" value="0310?02100031?001110000130030??2???00210?012111?010?0100000001?10100012011011111000?013000002?00?2112110000000210?010011?0??11000??2310001000000001?1130110101?10????2???????2?????11???1?1210?001?1100100?????0?000???1?02??00?111?11000101000100??2112110?100?10???????1001301?00??3?10?????????????21001000?10000000000?112002312000000000?????????????????????????????????????????????????????????????????????????????????????????????????????????????0???????????012345"/>
                            <sequence id="seq_Dakosaurus_maximus_157_145" taxon="Dakosaurus_maximus_157_145" totalcount="6" value="?31??00100311?0?1110000130030102???00210?012111?0101?100000001??0100????????????000?013000002?0??211211?0?00001101?10011?0???200????3?0001?????000??????1??????10????2???????2?????????????210???1???0?????????????????1?????0??????110?0101000?10??211211011?00100??11?01001311?0000301021100?000003?21001000?10000000000111200231200?000000???2101???011???1???????????21022?2??1??00111?????010?????????????????11?00???12?00??????????00??????0???????011?????????012345"/>
                            <sequence id="seq_Mr_Leeds_Dakosaur_166_163" taxon="Mr_Leeds_Dakosaur_166_163" totalcount="6" value="1310?0010030010?11100001300???0200?00210?0?2111?01010100?00001?1?10?01201101111?000?011000002?00?21111100000001101010011?0??12000??23100?1?00?0000?00??01???0????????2??????????????????1?1210?001?110??0????????01000???0?2000?????11000101000??0??20?2100?10??1?????1101001311?00003010?????????????2100?0000100000000001111001211000300000???????????????0100?0???????2?????????200011?10??1010?????????01??1001?????4??1??????????????0???????0???????0????0??????012345"/>
                            <sequence id="seq_Vaches_Noire_Dakosaur_166_157" taxon="Vaches_Noire_Dakosaur_166_157" totalcount="6" value="???????10030???????00???????????????????????????010101?0?00001?10100???????????1?????1??0????????2?1111000000?1?0???????????????????3?000??00?0????011?01????????????????????????????????????????????0????????????????????????????????????????????????????????????????????0????1??????????????????????????????????????????????????????????????????????????????????????????????????????????????????????????????????????????????????????????????????????????????????????012345"/>
                            <sequence id="seq_Neptunidraco_ammoniticus_type_170_166" taxon="Neptunidraco_ammoniticus_type_170_166" totalcount="6" value="?????????????????????????????????????????????????????1??????????????????????????????0???000???0??2?1??????????1?????0??1???????????????????????????????????????????????????????????????????????????????????????????????????????????????00?????????????????????????????1????????????????0??0?????????{01}?????????????100?????????????????????0???????0???????????????????????????????????????????????????????????????????????????????????????????????????????????????????012345"/>
                            <sequence id="seq_MPUP_6552_170_145" taxon="MPUP_6552_170_145" totalcount="6" value="???????00??????????????????????????????????????????1?1??????????????????????????????0????????????{12}?1??????????????????????????????????????????????????????????????????????????????????????????????????????????????????????????????????000?0?00012????0?????1?????????????????3???????2??000?00?00?0010??????????0?10000000??1??????????40?000?????????????????????????????????????????????????????????????????????????????????????????????????????????????????????????012345"/>
                            <sequence id="seq_FMCR_SP3839_170_145" taxon="FMCR_SP3839_170_145" totalcount="6" value="????????????????????????????????????????????????????????????????????????????????????????????????????????????????????????????????????????????????????????????????????????????????????????????????????????????????????????????????????????0????00??????????????????????????????????????2??0?0?00?0??00?????????0????100?????????????????????????????????????????????????????????????????????????????????????????????????????????????????????????????????????????????????012345"/>
                            <sequence id="seq_Dromicosuchus_grallator_237_208" taxon="Dromicosuchus_grallator_237_208" totalcount="6" value="???0?02000021???0?00??00?001000200?0001?00?200011?010?01?0000?0020001011023000000???012000011?0??000?0000110000?10100000??0?030000?230000000000???0000?01?0??0?2????????????0???????????1????0???????????0????????00???1?0?0????????????00012????2?12????00?0?00??00????????012?000???????????????????0200??????00?00000000110??230200????????0???00????????0?????????0??0???11????010000?00?????????1?????????0??????222100111010??????1?100?01100001001??????00?????012345"/>
                            <sequence id="seq_Hesperosuchus_cf_agilis_227_201" taxon="Hesperosuchus_cf_agilis_227_201" totalcount="6" value="???0?02000021???0?00??000001000200?0001?00?200011?0?0101?000000020001011023000000???012000011?0??000?00001100000101000?0??0?030000?23000??00000??{12}0??0?01?0?0??2?????2???????????????????????0???????????0????????00???1?0?0???????10000000?2000?2?12???????0?00?100????????0111000???????????????????0200?01??100?00000000110?0230200???0000?????00??????????????????0?????????110110000000???000????????????????????22????11??1???????1?100?01100001001????0100?????012345"/>
                            <sequence id="seq_Dibothrosuchus_elaphros_199_182" taxon="Dibothrosuchus_elaphros_199_182" totalcount="6" value="0000?020000???000?1????000????020000031?001??0011?01010100000000100?1011023000000000012000011?00?000?00001?100?1100???????0?120?00??20000000000???0?????1?0????0???2020????000?00?????0?1???00????000???????0???0??????10000??0???01?00000010????2?120??????0?0001?0??00????0111000??2???????????????????0??1?11????000?0001?????????????????????0???????????????????????????11????????????????0?00???????????????0???????????????????????1????1?0000?????????????????012345"/>
                            <sequence id="seq_Terrestrisuchus_gracilis_208_201" taxon="Terrestrisuchus_gracilis_208_201" totalcount="6" value="0000?02?0002??0?0??????000??????00??????0?1??0011?0?010000000?0020001011023????00???01?000011?00?000?0000?010?0110?00000010??00??0023000??00000???00003?110????1???2020????000?0??????001??000?00??0000????0???0??00??0?0??0??0?000?000?00010000?2102????0??0?00??00??00???0011?0?0??1????????0???????020??????????00?0?000110??2302?????????0000?00???000??0????00000?0?000011?1?0110000000???00000010000000000??00??222000111010000021??10????100?0100???????00?????012345"/>
                            <sequence id="seq_Junggarsuchus_sloani_170_166" taxon="Junggarsuchus_sloani_170_166" totalcount="6" value="0000?02000021000011000000001000200?00010001200011001?10100000000000010110220000000??012000011?0??????000010100?110?0?000?10?120000?230000010000??{12}?000101??000???????????????0??????0??01?100??00?0010???0??0???0??????11000?00000??0000000?2000?230120??0000?001?0???00200?0111?00?????0??????????????20000??{12}?00?0000000011000?3??00???000?????010???1????????????????????01?0110?1?0000???????1??0?????????????????22??????????????????00?????????????0?????0??????012345"/>
                            <sequence id="seq_Eopneumatosuchus_colberti_191_182" taxon="Eopneumatosuchus_colberti_191_182" totalcount="6" value="1???????00?002????????????????????????????????????0001??????????????????????????1?0000?0?0001?00?000?00??00?0001?0??????0?1012000102????????????????????1??????????????????????????????01110?00000??100??0??000010000??1101?????13?2??????????????????????????????????????????????????????????????????????????????????????????????????????????????????????????????????????????????????????????????????????????????????????????????????????????????????????????????????012345"/>
                            <sequence id="seq_Hemiprotosuchus_leali_227_209" taxon="Hemiprotosuchus_leali_227_209" totalcount="6" value="0000?02000??02?10??0?0000??1?0020??00?1?0012100?1??001?0???????????0101001100000100000100001000?00?0?00???01?0?1??000000??1?10000???20000?10000????0002?1?0?0011?????????????0??????00??11?0???00?101???????0????????????0?0??0?00??0000000?00???2{01}02????????????1????0?????0????0??????????????????????????10010????0?000???????0??00???000??????????????????????????????????????????????????????????????????????????????????????0????????1???1100?020???????????????012345"/>
                            <sequence id="seq_Protosuchus_haughtoni_201_173" taxon="Protosuchus_haughtoni_201_173" totalcount="6" value="0000?020011002110110000000?1000200?0001?001210011?00010000000000000010100110000011000010000200020000?000000101012000000001101000010220000010000??2000020110000?00??{12}?20??????000??1????01?101?000010100??0??0000100??0011010?000000200000001000002?020?1000010001100??00????021?000?????0?????????????0200?01?010{01}?00000000110??????00???000??????????????????????????????????????????????????????????????????????????????????????????????????????????????????????????012345"/>
                            <sequence id="seq_Fruitachampsa_callisoni_163_145" taxon="Fruitachampsa_callisoni_163_145" totalcount="6" value="10???0000010021?0??0?0000??10002????????00?21001100001???0000??1000000???00????011??00000001000?00?0?00???01?00120?00000??1?1000????1000???0000??200003011??0012?1?20210?????20?00?1?00?1??????????????????????????????110?0??0?13??00000001000??????0??????0?00??????0?????0?0???0???00????????????????0?????0?01?00000000?0????0?00??????00?????3????3??????2????????????????????????0?000?????00????????000??????????????????????????1?????????????????????????????012345"/>
                            <sequence id="seq_Mariliasuchus_amarali_84_72" taxon="Mariliasuchus_amarali_84_72" totalcount="6" value="1400?02?00200?00011000005??000?0?????01?011010010?010100?000????000000???00????011100003000200010000??00?0???00020000000??101100????20001100000??2000??0100??0?1?0?20210?1?002??10?11?1?1?10??????011?0???0?10001000???????0????1??200011002??00020020?0????0?001010?11?2???030??01??3??0?????????????0?100?002102000000000110?0210200???100????????????????1????0?????????????????1????0?????????????2????0??0???????110100????????????0???????????????????????????0?012345"/>
                            <sequence id="seq_Notosuchus_terrestris_86_72" taxon="Notosuchus_terrestris_86_72" totalcount="6" value="1400?02?00200200011000005?0000?0?????01?011010010?01010000000?1?100010000010000011100000000200010000?00?00???00000000000?11011?0????200000???????2?00??0100?101101020210?1?002?010?11?1?11101?1??0011?0???0010001000??111??0???11?0200011002??00021020?0???00?00101001102??0020??01??3??0???0?????????0??00?002?02000000100110?021021????100??1?0?0????0????1?00?0?????0????0??01111?0000?00???100?1102??1???????????0110100??1111??????0?1???0?00000???????????????0?012345"/>
                            <sequence id="seq_Adamantinasuchus_navae_84_72" taxon="Adamantinasuchus_navae_84_72" totalcount="6" value="0????02?00200???011000005??100?0???0001?011010010?0?0?00?000???1100000???00????011?0000???02?0010000???0?????000?0000000??10???0????20001100000???00003010???0??????0???????02?????1????1??????????11???????????1?00???????0????1???00011{01}02?????2002????0??00001?10????????030??00??3????????????????0?100?002?02?0000?000110?0210200???210?????????????????????0????????00??????????????00??????????????????????????11???0????????????0?????????????????????????????012345"/>
                            <sequence id="seq_Sphagesaurus_huenei_84_66" taxon="Sphagesaurus_huenei_84_66" totalcount="6" value="0{04}00?02?00200?0?01100?005??100?0???0001?011010010?01010000000??0100000???00????0100?0000000200010000?????00???????0?????????????????20001100000????0003010??101100?2021041?002??1??11?????1????????11???????100?1???????????????1??2????????????????????????????????????????030??00??3????????????????0?1?0?002002200001100110?0210211???210????????????????????????????????????????????????????????????????????????????????????????????0?????????????????????????????012345"/>
                            <sequence id="seq_Caipirasuchus_montealtensis_84_66" taxon="Caipirasuchus_montealtensis_84_66" totalcount="6" value="0{04}00?02?00200?10011000005??100?0???0001?0110100100010100000000101000100000000000100?0000000200010000?0000001000000000000????110001?220001100000??2000030100?101000?2021041?002?010?11?1?1?1011?????1100?0???1???1????0?????01?0?1??200011?02?00??20020?0???000001?10????????0?01?00??3??0???0?0???0???0?100?00200220000?100110?0210211??02100????0?????????????0??0000??????0???????000000????????????????????????????????????????0?????0?1??????0000??01?????????????012345"/>
                            <sequence id="seq_Baurusuchus_pachecoi_84_66" taxon="Baurusuchus_pachecoi_84_66" totalcount="6" value="0400?02000200?10011000005000000200?0001?002210010?01010100000??0100000???00????011100004000110010000?010?0????00?0000000?010120001?220000000000??2010?30100??01100?20210?1?002??10?11?1?111010?????11?0???0?10001000???111????0113?200000002??21020021?0???10?000110??1021000202?00??3??0???01?01?0???11000?110100000000000010??230200???000???0????????????1????00000????00???????10????0?????????11??1???0??0????10?110100????????????0?????????????????????????????012345"/>
                            <sequence id="seq_Araripesuchus_patagonicus_113_93" taxon="Araripesuchus_patagonicus_113_93" totalcount="6" value="1000?020001002000???00?0?????0?1?????????00?1???1?000100?0000?002000100000100000111000000002000000?0?00000?1000020000000?11010000???20000000000??200000010??10120??20210?01002?011?11?2?1?1?11?????11?0??10010001000???11111?0?113?200000101?????2312????0?00000?0?0??101000021?0?0???????????????????????0??0{12}?01?000000001?????????????0?0???0??00???0?????????0?????????????01?0100000?00??????????????????????????111110????????????1110020??00002001?0???????????012345"/>
                            <sequence id="seq_Montealtosuchus_arrudacamposi_84_66" taxon="Montealtosuchus_arrudacamposi_84_66" totalcount="6" value="0000?02000100200?1000000500100020000001?002210011?000??200000?02?00010000010100011100000000200000000?000000110?000000000?11110000???20000000000??201003010???011?1020210?01002?011?11?2?1?101?0???01100???0?10001000?0???1?1??0113?2000001020020023121???0?110110010?11110000111000??2??00??00?00?00???1000?110100000000000010??230200???000???????????????????????????????????????1???????????1?0????????????????????11????????????????1?????????????????????????????012345"/>
                            <sequence id="seq_Uberabasuchus_terrificus_84_66" taxon="Uberabasuchus_terrificus_84_66" totalcount="6" value="0400?02000100?00010000005001?00200?0001?002210011?000?120000??02?00010000000100011100004000200000000?000?0011??010000000??1110000???20000000000??201003?10???0?10??20??0????02????????2?1?1010????????0???0?{12}000?000???????????1????000002120020023121???0?1101??010??111000011?000??2??0?????????????11000?11010110000000?010??230200???000?????????????????????0?????????????????1???????????????1??2??1????????????11{01}??0????????????1???{01}20???????????????????????012345"/>
                            <sequence id="seq_cf_Hamadasuchus_rebouli_113_93" taxon="cf_Hamadasuchus_rebouli_113_93" totalcount="6" value="0500?0200010020000000000000100020000001?002210011?0?011200000?00000010000000101011100000000200000000?000000110?010000000?111100001?220000010000??{12}010130100?101111020210?01002?011?11?2?111010????01100??10?10001000?01111?1100313?2000?????002??????1???0???????0?0????????0211000??2??01??01?11?00??01000?110101?00000000010??230200???0?0??????????????????????????????????????????????????????????????????????????????????????????????????????????????????????????012345"/>
                            <sequence id="seq_Sebecus_icaeorhinus_56_48" taxon="Sebecus_icaeorhinus_56_48" totalcount="6" value="0500??2000100?0?0000000?0??1???2?????0??0022100?1??00112?000??0??00000???01????01110000?0002000000?0?0000??1???0000000???111???0????20000010000??{12}0101??10???0?1???2???0????02?01??11?2??1?01?1??0?11?0???001000?000??111??1???2???2???0011????002???????0????1???10??11?000020?0?0??2????????????????02000?11010000000000?010??230200???000?????????????????????????????????2?????????????????????????????0??00??0????????0111111????????????????????????????????????012345"/>
                            <sequence id="seq_Mahajangasuchus_insignis_84_66" taxon="Mahajangasuchus_insignis_84_66" totalcount="6" value="1??0??0000100200??1000??0??100????0??????01???????100?12?000??02?000100100101010111?0024000200000010?0000??111?000000000?11111000???10000000000???010030100??011???20??0?????2?111?21?0??11???0???011?0??100100?1????????1??1?0?13??00010001??2??23121???0??000?0010??1?10??0?02??0??3??0?????????????11000?11{01}00?0?00??000010??230200???000?????000???0?????????0????0??0000???1001?0000?00???????1102??1?00000???10?110110??1?????????1???{01}?????????????????????????012345"/>
                            <sequence id="seq_Theriosuchus_pusillus_145_139" taxon="Theriosuchus_pusillus_145_139" totalcount="6" value="1{12}?1?000001002001?100001000100?200?0021?002210011?000?0200000?00?000100000000010111000000002000?00?0?0000101?0?120000000?1111000?1??10000000000??1010020101010?12??20210?00012?010?11?0??1?01????0?1100???0020001000??111??11002?3?2000001??000022?020?100000?010010?0???00001{12}?000??1??0????????0002?0??00?100?00000000000?10?120??00???000?01?000????000????10000000?0?00002??1?0?00000???00?100?11021???00000????0?{01}01?10??11110000??1?1?{01}?00?0000200??00011???????012345"/>
                            <sequence id="seq_Eutretauranosuchus_delfsi_157_151" taxon="Eutretauranosuchus_delfsi_157_151" totalcount="6" value="1101?000001002001?10100100??00?2???00?1?002?101?1?00010201100000101000?0?00????0111000000002000000?0?0000000?0?010001000?111100001?210000000000??10100?0101010102??20210?010?20010?11?0?1?10100??001100??1?020001000?01111????0212?2???0?110?????2002???????????????????????0??1?00?????????????????????????10?10110?000?0?????????????4???????????????0????????????????????????1???????????0??????????????0000???????????????????????????????????????????????????????012345"/>
                            <sequence id="seq_Amphicotylus_stovalli_157_151" taxon="Amphicotylus_stovalli_157_151" totalcount="6" value="1211?000001002001??01?11000110?2?011??1?002?101?1?0?010201100??2?0?000???00????0111000010002000000?0?00000?1?0?000001000?0111000???210000000000???0100??10?0?0??21?20????????200??????????10110??0?1100???002000?000??1111???0021??2????????????????????????????????????????0101000???????????????????????????????????????????????????????????????????????????????????????????????????????????????????????????????????????????????????????????????????????????????????012345"/>
                            <sequence id="seq_Goniopholis_baryglphaeus_157_151" taxon="Goniopholis_baryglphaeus_157_151" totalcount="6" value="1????000001002001?1010?1?0?110?200???01?002?101?1?00010201110??0?01000???00????01110000100010?0?00?0?000000000?000001000?11110000???100000?11????1010030101010?02??20???????12?0?0????0???101?0????11?0???0?2000?000??1111????0212??00000210000020??2??100?0000??01???1?1???01?1000??1??????10?00?????010?0?1001011000000000100200?000?410000????00????0???????0???????0?????????????????????????????????????????????????????????????????1?1??????????????????????????012345"/>
                            <sequence id="seq_Goniopholis_kiplingi_145_139" taxon="Goniopholis_kiplingi_145_139" totalcount="6" value="1211?0000010020?11101?1100011002?0?1001?0022101110000102011100?0101000???00????011?000010001000?0000?000000000?000?0100001111000?10210000001100??1010130101010?021020210201012??1??????0??1011?0???110??????????????????????100?12?2?????????????????????????????????????????121000???????????????????????0?1?0?01?00000000?10?200?000?410?00???????????????????????????????????????????????????????????????????????????????????????????????????????????????????????0?012345"/>
                            <sequence id="seq_Goniopholis_simus_145_139" taxon="Goniopholis_simus_145_139" totalcount="6" value="1211?000001002001110101100?1100200??001?002210101?000?02011100?0101000???00????011100001000100000000?000010000?000001000?11110000??210000001100??10??13?10???0102??20???????12?????11???1?1011?????11?0??1??2??01000?????11?1002120200000110?00??1102????????0???010??1?????01?1000?????0???10?00000??010000100101100000000?100200?0001410000?????0????0????0????0?????????????????1???????????????11??1?1?????????1??001110????????????1?1?{01}?01?000021?1?????????????012345"/>
                            <sequence id="seq_Anteophthalmosuchus_hooleyi_129_113" taxon="Anteophthalmosuchus_hooleyi_129_113" totalcount="6" value="1211?000001002001?1010?????????2??????1??0???01?100001?2011100?0101000???00????011100003000100000000?000000000?00000210001111000010210001001000??100002?11?010112??2021??010120?10?11?001?1010?????1100???002000?000?0???????00212?2???00210000020??200100010?00??1?????????0??1??0???01011010?00000???1000?10?10110000000?0100200?000?410000????00????0???????0?0??????????020?????0??0???????????11???0101000?000?01?0???0????11??????1111???1?00002101?????????????012345"/>
                            <sequence id="seq_Anteophthalmosuchus_epikrator_129_125" taxon="Anteophthalmosuchus_epikrator_129_125" totalcount="6" value="1211?0000010020?111010110001100200110?1?0022101110000102011100?0101000???00????011100001000100000000?000000000?00000210001111000010210001001000??10000??1110101121020?1?2?1012??10?????01?101000??01100???0020?01000?01??11?100212?2???00110000??0??20?????????0?11??11??10?01{23}110000?0101101???0000???1000?10??0110000000?010?200?000?410000????00????0?0??00000?0000???0000200000200000?000001001110?101000010000101000110111111??00?21111???1000002101??010????????012345"/>
                            <sequence id="seq_Elosuchus_cherifiensis_100_94" taxon="Elosuchus_cherifiensis_100_94" totalcount="6" value="1211?1100030020011?00?010?0?000200220?1?0012???11?00?1?101000??0201000???00????011?00002000100000000?0000010?10100002000011?1000010210100000000???0100301010201001120210?000?20?10?2???01?1011?000?1100?????20001010001??1???00212?2??????1??10??????0?????1?0?????????1????01??01???1000100000000000???????????01???????????????????0???0??????????????????????????????????????????????????????????????????????????????????????????????1?????????????????????????????012345"/>
                            <sequence id="seq_Elosuchus_broinae_112_100" taxon="Elosuchus_broinae_112_100" totalcount="6" value="1211?1100030020011?00?01000100020022001?001210111?0001?101001??0201?00???00????011?000020001000?0000?000001001?100002000011110000?0?101000???????10???30101?20?001120210?000120010?21?201?10?1?????1100?01002000101000???11???0?12?2???001??010??????0???0?1?0??0????011?0000121010001??01??0000?000???10???0?01011000?00001?????0??0????0?00???????????????????????????????????????????????????????????????????????????????????????????1?????????????????????????????012345"/>
                            <sequence id="seq_Vectisuchus_leptognathus_129_113" taxon="Vectisuchus_leptognathus_129_113" totalcount="6" value="1{12}?1?010003002?01?100?010??1?0??????????001??01?1?000101?1001??0101000???00????011?000020001000?0000?0000?10?1?100002??0?01?10000????0210000000??10??0?010?020?1???20210?01012?010??1?0?1??010?????11?0???0?200010??00????????0?1??2???0011?0101?2102????0?1?????0????110???0?????0?????????????????????????0001011?000000???????0??00???000????????????????????????????????????????????????????????????????????????????????????????????1??1??????????????0???????????012345"/>
                            <sequence id="seq_Pholidosaurus_schaumburgensis_145_139" taxon="Pholidosaurus_schaumburgensis_145_139" totalcount="6" value="1011?110001002001??00???????????0????????0??????1?0001?0?1001000101000???00????0111000000002000?00?0?0000?1000?000?02000011110000???10000000000??1?1001010?0???121?2?210?000120010??100011?????????1100?????2000??????1111????0212?20000011101012??????????1??????????111???0141020??0??0?????????000?0?0??00?010110000000??????00??0004?000??????0????000????????????????????????????0??000????????????????????????????????????????????1?1?{01}??1?00???????????????????012345"/>
                            <sequence id="seq_Pholidosaurus_sp_Charente_145_139" taxon="Pholidosaurus_sp_Charente_145_139" totalcount="6" value="12112110003002001???0?010001000200110011001210101?00010001001??0101000???00????011100000000100000000?000001000010000200001111000010210100000000???010010101020112??202101010120000?21?001?101000?001100???0020001010001??1???00212?20?0001110101?1202000???1?0???0????11???0013101000100010100?000000????0????010110000000?110??00??00?400000???????????????????????????????????????????????????????????????????????????????????????????111?0201000002101?????????????012345"/>
                            <sequence id="seq_Meridiosaurus_vallisparadisi_157_145" taxon="Meridiosaurus_vallisparadisi_157_145" totalcount="6" value="?????2100?3???0?111???0100010012001101110012121???0???02?????????????????????????????????????????????????????????????????????????????????????????????????????????10????0????????????????????????????????????????????????????????????????????????????????????????????????????013?02?00?0?????????????????0???????????????0???10????????????????????????????????????????????????????????????????????????????????????????????????????????????????????????10??????????????012345"/>
                            <sequence id="seq_Chalawan_thailandicus_145_101" taxon="Chalawan_thailandicus_145_101" totalcount="6" value="1????10010??020?1?????01???10?1200?2011?00???0?01?00???001001???????????????????11??0003??0?00??0????????01??1???0??????0???10000?0???{12}????????????????????????????????????????????????1?????????????????????????????????1????0??20????00111?30??24120?????1?0???????????????141020??0000100010?00000??????????1011????00??????????????????0????????????????????????????????????????????????????????????????????????????????????????????1?????????????????????????????012345"/>
                            <sequence id="seq_Sarcosuchus_hartti_145_101" taxon="Sarcosuchus_hartti_145_101" totalcount="6" value="????????1???????1????0??????????0???????????????????????????????????????????????????????????????????????????????????????????????????????????????????????????????????????????????????????????????????????????????????????????????????????????030??????00?????????????????????????????????0?00000001000???????00?20?????????????????????????0???????????????????????????????????????????????????????????????????????????????????????????????????????????????????????????012345"/>
                            <sequence id="seq_Sarcosuchus_imperator_125_113" taxon="Sarcosuchus_imperator_125_113" totalcount="6" value="1211?100101002001??00001000100120012011?001210101?0001?001001?00101000???00????0111000030000000000?0?000001001?000002000011110000?0210210000000??1?1001010??201101020210?010?2001???1?211?1010????01100??1?020001????0?1111???0212?200000111030??10020???0??101100?0??1?10000141020??0??01??00000100??0100??000201100000000110??00?000??00000???000????0????0????0?????0???????010?1??0000?????????11?2101000000??010000?110????????????1?1?1201?0000210?????00???????012345"/>
                            <sequence id="seq_cf_Terminonaris_robusta_100_90" taxon="cf_Terminonaris_robusta_100_90" totalcount="6" value="1??0?110001002?01?1?0?0100010?120112011??01210101?0?01?001001?00200000???00????0111000000000000000?0?000001100?000?02000011111000?0?10000000000??11101?010??20?12??2021??000?200???2??201??010?????1100?0??02000101000???1????0?1???000001??0101?1?02????00?00000?????110???01?1030??0??????00010?00??010???????0110000000?110??00?000???000????000????0??????00?00000?0????02?0100??0000?0000?100111??1010?0000??010?002210?111110?0???1?111201?0000210??????????????012345"/>
                            <sequence id="seq_Oceanosuchus_boecensis_100_94" taxon="Oceanosuchus_boecensis_100_94" totalcount="6" value="1?1??1100?1002??1?10000100010?120012001?00?210101?0?01?0??00???0000?00???00????011?000000000000?0?00?000001000?00000200001??10000102100000???????1???0?010???0???????21?????12?????????01?10100000?1100??1???000101000???1???00????2000?01??0101?0??2????001???????01??1????0121030001????????????????110???????011?000000?110??00?000??00000?1???00???000?????0?????????0????????????????????????????????000000???10?????????????0?????1?1???01?0000210??????1???????012345"/>
                            <sequence id="seq_Pholidosaurus_purbeckensis_145_139" taxon="Pholidosaurus_purbeckensis_145_139" totalcount="6" value="1111?110003001001???0???????????????????????????100001?0010000?0101000???00????011100000000100000000?000001000000002200001111100010211000110000??1000020101020112??2021??????20010?21?001?1310000001100?01?02000101000111111?0?213?2?????????01??????00????1???????????????????1???????0??????????????0????0????0??00?00000110???0??????0??0001???0????0????????????????????02??????0?0000?????????????????000????????00????????????????1111??01?00002101?????????????012345"/>
                            <sequence id="seq_Fortignathus_felixi_113_93" taxon="Fortignathus_felixi_113_93" totalcount="6" value="?????{12}??0???????1????0?????????????????????????????????2???0??????????????????????????????????????????????????????????????????????????????????????????????????????????????????????????????????????????????????????????????????????????0001??001??{12}?0?00??0?1?????????????????????????2??0100011110001???????1???0?????????????????????????????????????????????????????????????????????????????????????????????????????????????????????????????????????????????????????012345"/>
                            <sequence id="seq_Acherontisuchus_guajiraensis_62_56" taxon="Acherontisuchus_guajiraensis_62_56" totalcount="6" value="?????11?0?0?????1????0?????????????????????????????????0??????????????????????????????????????????????????????????????????????????????????????????????????????????????????????????????????????????????????????????????????????????????0001????13?1?020?????1?????01??02?2??1?????????{12}??0?0?0???00110???????????0??000?0000110?????????40?00???????????0???????????????????????????????????????????11??????0000?00010?00??10?11111????????????????????????????????????012345"/>
                            <sequence id="seq_Anthracosuchus_balrogus_62_56" taxon="Anthracosuchus_balrogus_62_56" totalcount="6" value="1??02000000002001??0??01111100021011021000221011101001011?00???010??00???00????0111000000010000?0000?110000?100000?0210100111000010?1000??1???0???0001??1?????1??1?2021?501002??10?????21????????????10?????????????0?????1??01??????????????????????????????????????0??????0?00?0000?00??????????????0?0??1??0?0???000000001????????????????????00????0?????????1????????00????????????????????????????????????????????????????????????1???????0???02?0??????????????012345"/>
                            <sequence id="seq_Arambourgisuchus_khouribgaensis_60_56" taxon="Arambourgisuchus_khouribgaensis_60_56" totalcount="6" value="1??0?1100012100?100?0?010??10?0201?0001?00?210101?1?01?01?00???0200000???00????011?000100010010?1000?00000000??010?22?001???12100?011000000???????0??1??1??0???0???{12}021??000?21?10?2???2???3??0??????10?0?0020?0?111?0????????1?????????0???000??????0???0??????0???????????0210100?????0????1111?1?????0???????01?00??????110??00?0??????????????????????????????????????????????????????????????????????????????????????????????????????????????????????????????????012345"/>
                            <sequence id="seq_Atlantosuchus_coupatezi_66_62" taxon="Atlantosuchus_coupatezi_66_62" totalcount="6" value="1??0?110001011??1??00?01???10????1???01?00?210101???01?0??00???02000?0?????????011?0001000100?001000?000?0?00????0?2??0?10??12101?111?????0??????????0??1??0???0???????????????????????2???310???????10????????0??1???????????1?????????0???000??????0???0???1???01???12200???????0?????0???00110?11???10???????01?00??????110??00?0??????????????????????????????????????????????????????????????????????????????????????????????????????????????????????????????????012345"/>
                            <sequence id="seq_Cerrejonisuchus_improcerus_62_56" taxon="Cerrejonisuchus_improcerus_62_56" totalcount="6" value="1?10?0100000020?10000001021100021011011?00?210111?100??12?00?0?0?00000???00????011?000000010000?0000?000000?10012000210000??100001011?00001???????0??0?01??0???????{12}021??000?2?????????21??3???000?111??0????????1?10?????????1???????0001??001??????0?????1?????????????????100100??3??0???01111?11???1????1?0101????0000??10?0??????????????????????????????????????????????????????????????????????????????????????????????????????????????????????????????????????012345"/>
                            <sequence id="seq_Chenanisuchus_lateroculi_60_56" taxon="Chenanisuchus_lateroculi_60_56" totalcount="6" value="1?10?010001002??1??00?010?11000210???11?00?210111?1?01?0?1000??0100000???00????0111000000010000010?0?000001000?000022000001111000?0110000000000???0??010?0?0???0???????????????????????21??310?????1110?0??????0?11??0???1???01?13???????????????????????0?????????????2???10?1???0???????????????????01????????01?00?????????????????????????????????????????????????????????????????????????????????????????????????????????????????????????????????????????????????012345"/>
                            <sequence id="seq_Congosaurus_bequaerti_66_62" taxon="Congosaurus_bequaerti_66_62" totalcount="6" value="1????1100022??0?10000?010101000201110110001210101010?100??00???0200?0????00????01????????????????0????000??10???????????????????????1?????0?????????01???????????1?20???2???????10????????????????????????????????????????????????????00011?0????1002?00???1?0???01200?2??11?21010000?00??????????110?010??01001011?000000011??0?0??00?40000??1??0000??000?00?00?1????00????0200100100000?00??0?0??110210100000?00?1??00?210111111?????211?1???000010200???0??????????012345"/>
                            <sequence id="seq_Dyrosaurus_maghribensis_56_48" taxon="Dyrosaurus_maghribensis_56_48" totalcount="6" value="1510?1100010010010000?010??1000201?0001?00?210101?1001?01?00???0000000???00????0111000000010010010?0?000000000?120022100001112000?0010000000000??101001?10?02010?1020210?000121010?21??21?1310?????1110?1?002010?111?0???1????1?13?2??000111000??10020???0?1010??0120?122??10230100????00???0111??11??01??0?10000110000000??10?000?000???000?01?0000????00??0?00010000??????0???100???000?00???10011102101000000??010000??10111111?000??1?1???00?0010?0???????????????012345"/>
                            <sequence id="seq_Dyrosaurus_phosphaticus_56_48" taxon="Dyrosaurus_phosphaticus_56_48" totalcount="6" value="1??0?1100010020?10000?010101000201?0011?00?210101?1001?011000??0000?00???00????0111000000010010010?0?000000000?12002210000111200010010000000000????1001110?02010???20210?000121010?2??221??310?0000??10?11002010111110?111????1?13????0001??000??????0???001???????????2???10220100????00???01111?11??01000?10010110000000?110?000?000???000??????0??????????????1??????????????????0???????????????????????????????????????????????????1?1????0?0010?????????????????012345"/>
                            <sequence id="seq_Guarinisuchus_munizi_66_62" taxon="Guarinisuchus_munizi_66_62" totalcount="6" value="1510?1100000110010000??10101000201?00???00?210101?1001?01?00???0100000???00????011?00010001001001000?00000000??01000210010??12101?0?10000000000???0??00?10?????0???20210?000121??0?21?221?1310?????1110???0010?01?11?1???1???01?1??2??00???1000??????0???0????????1?????????0210100??2??0??????????????10???1001011000?0???110??00?000???000????????????????????????????????????????????????????????????????????????????????????????????1??????0??????????????????????012345"/>
                            <sequence id="seq_Hyposaurus_rogersii_72_56" taxon="Hyposaurus_rogersii_72_56" totalcount="6" value="15101110001012??1??00?010?010?0201?1001?00121110101001?0??00????????0????00?????111000000010010010???????0010?0020?0210000111200110?1000?0000??????00?1?101020?00????21??????21????????21??31000000111?????????0????0?????1??01?130???00?????003?2?????0???1?0?????20??2??010210?00??30?01000111?011????00?0????01??0?0000?11??0?????????0???????000???0????????????????????02001?????0000?????????11??????0000?000?0??????????????????211?????0??????00???0??????????012345"/>
                            <sequence id="seq_Phosphatosaurus_gavialoides_56_48" taxon="Phosphatosaurus_gavialoides_56_48" totalcount="6" value="????110000??12????????0101110?0?10110110001210111010?1?11????????0??0????00?????111?00???010000?1000?00??0?00?0010????0001?????00?0?1000??0???????00?01?1??????0?????21?3000?21??????????????????????????????????????0????????????????0??????11???????0????1?????????????????21010000??00?0?0????0101???????1?010??????????11??0???????4??????????????????????????????????????????????????????????????????????????????????????????????????????????????????????????????012345"/>
                            <sequence id="seq_Rhabdognathus_keiniensis_66_56" taxon="Rhabdognathus_keiniensis_66_56" totalcount="6" value="1??02110000011?????0?????????????????????????0??101001?0??00?????0??0????00?????11100000001001001000?0000001000021?22101101?1210111110000??00????????10?10??????0??????????????????????21?131000000111000??????01111?1??1?1??01?1302??????????????????????????????????????????30??????0???????????????????????????????????????????????????????????????????????????????????????????????????????????????????????????????????????????????????????????????????????????????012345"/>
                            <sequence id="seq_Rhabdognathus_aslerensis_72_56" taxon="Rhabdognathus_aslerensis_72_56" totalcount="6" value="1510??1000001100???00???????????????????????????101001?0110000?010000????00?????11100000001001001000?0000001000020?0210110111210111110000000000???00000110102010???2021??00012111002?0221113101000011100??002010111111?1111??01?1302???????????????????????????????????????????0??????????????????????0?0??????????????????1??????????????????????????????????????????????????????????????????????????????????????????????????????????????????????????????????????????012345"/>
                            <sequence id="seq_Sabinosuchus_coahuilensis_72_66" taxon="Sabinosuchus_coahuilensis_72_66" totalcount="6" value="????01?00002?????????????????????????????0??????1?00????????????????00???00????0??????????????????????????1???????????????????????????00????????????????????????????0?1?????02????????????????????????????????????????????????????????00011100?130??20?0???1?0???0120010??1??????????2??010002?100110??????????????00000000???????????????????????????????????????????????????????????????????????????????????????????????????????????????????????????????????????????012345"/>
                            <sequence id="seq_Sokotosuchus_ianwilsoni_72_66" taxon="Sokotosuchus_ianwilsoni_72_66" totalcount="6" value="????21000011120????????101110?0?101101??00121011???0??01??00????????0??????????0111000000010000?1000?????0????0020??20??01??11000?0?1000?0????????????1?10102???????021??00????????????2???311????0??????????????????0??????????1???????????????????????????????????????????02101000??00????????????????????????????000000?1??????????????????????????????????????????????????????????????????????????????????????????????????????????????????????????????????????????012345"/>
                            <sequence id="seq_Koumpiodontosuchus_aprosdokiti_129_125" taxon="Koumpiodontosuchus_aprosdokiti_129_125" totalcount="6" value="110??0000011020011100?000??10??2???0001000??101?10000002000000?0?00000???00????011100000000200010000?00000011??120000000?11?1000?1??10000000000???0??12010?010?1?????210?010120????21???1?10100000???????1??2???1????0???1??????1??200000111000030??200????10?000???????????0221000?????0???????00?????1?1?01?0101?00010000?0?0??0?000???0000?????????????????????????????????????????????????????????????????????????????????????????????????????????????????????????012345"/>
                            <sequence id="seq_Susisuchus_anatoceps_125_101" taxon="Susisuchus_anatoceps_125_101" totalcount="6" value="1101?000001002??1?100?014??100?2?????11?0012101?1??00??0?0000??2?00000???00????01110000000020?0?00?0?000?0000000?0000000???????0????10000000000???0100??10?010?2??????????????????????????????????????????????????0?????????????1?0??????1??000??????????0????0???????1?0???01??0?0???????????????????0???????0?????0?0????????????????????0???00?00???000??0???0?0000?0?0??0????001?0000000???1001???????????????????00????????????????1?112210?1100?0???????????????012345"/>
                            <sequence id="seq_Pietraroiasuchus_ormezzanoi_113_101" taxon="Pietraroiasuchus_ormezzanoi_113_101" totalcount="6" value="1??1?00000??02001??0??01?001001200?0021?0012101110000100???00002?00010000000101011?000100001000?00?0?0000001100120?00000??1?1000????12000?00000???0100?010?0?0?2???2?21??????2?0???2100??????????????????????????????????1???00?????00000111100030??22?????2????0????????????11?000??2001200000000003???????0?0?011??00000?????????????????0?????02????2??????12????????????020???02??0?0000?????????0210??????????10?0031?0??????0?????1111211001100???1???1?????????012345"/>
                            <sequence id="seq_Pachycheilosuchus_trinquei_113_101" taxon="Pachycheilosuchus_trinquei_113_101" totalcount="6" value="??????????????0????????????????????????????????????????0???0????????1?0??00?????????0???????????????????????????????????????????????????????????????????????????????????????????????????????????????????????????????????????????????000?????100030??220?????????0????????????????????200120000?000003???????0?0????00?0????????????????????????0002??102????0?12????????????020???020000000010?????1102101000000?00?0?003110??1?????????111???10011002001?????????????012345"/>
                            <sequence id="seq_Iharkutosuchus_makadii_86_84" taxon="Iharkutosuchus_makadii_86_84" totalcount="6" value="1??1200000100200????0?00000100120000021?0012100?10000100?00000?2?00000???00????011102????????????0?0?00000011???2??00000000?1??0010201000?10000???0100301?101012011112102000020010?311001?1010000?011?0????020?11?0??????11?100213?200010211000030??200????2?0??1????01?????0111000002011210000000002?0{12}0???000101100000020?000000?000??00000?????????????????????????????????????????????????????????????????????????????????????????????????????????????????????????012345"/>
                            <sequence id="seq_Gavialis_gangeticus_0_0" taxon="Gavialis_gangeticus_0_0" totalcount="6" value="1101?1100110020010000?010001001200?0001?001212111?000100000000?0200100???00????011110004000100000000?0000010010000000000001110000?0?10210100000??10100301010101121020210?000120110?31100111010000001101?01002001101??001111110022302000001100103320020?1000100000010001100000131000001??0???0????000??0101000001011000000001100000?0000400000?000020???200??0?12000000?00000????0001000000001001001??02101000000??01010021101111110000221110111001100?01?000111??00?00012345"/>
                            <sequence id="seq_Crocodylus_porosus_0_0" taxon="Crocodylus_porosus_0_0" totalcount="6" value="1101200000100200100001010001001200?0021?002210111?00010200000000100000???00????0111100000002000000?0?0000011010000000000001110000?0?10000010000??10100301010101221020210?000120110?31100111010000001101001002001100??001111110022302000001110000320020?1000200000110001100000111000002??0???0????000??01000?1001011000000001100?20?000??000000000020???200??0?12000000?100000???00010000000010010011102101210010??01010011101111110000221110201001100?01?100111?100101012345"/>
                            <sequence id="seq_Crocodylus_niloticus_0_0" taxon="Crocodylus_niloticus_0_0" totalcount="6" value="1101200000100200100001010001001200?0021?002210111?00010200000000100000???00????0111100000002000000?0?0000011010000000000001110000?0010000010000??10100301010101221020210?000120110?31100111010000001101?010020011001?001111110022302000001110000320020?1000200000110001100000111000002??0???0010?000??0100001001011000000001100000?00000000000000020???200??0?12000000?100000???00010000000010010011102101210010??01010011101111110000221110201001100?01?100111?100101012345"/>
                            <userDataType id="StandardData.0" spec="beast.evolution.datatype.StandardData" ambiguities="12 01 23 04" nrOfStates="6">
                                <charstatelabels id="UserDataType.0" spec="beast.evolution.datatype.UserDataType" characterName="" codeMap="0=0, 1=1, 2=2, 3=3, 4=4, 5=5, ? =0 1 2 3 4 5 " states="6" value="0, 1, 2, 3, 4, 5"/>
                                <charstatelabels id="UserDataType.01" spec="beast.evolution.datatype.UserDataType" characterName="" codeMap="0=0, 1=1, 2=2, 3=3, 4=4, 5=5, ? =0 1 2 3 4 5 " states="6" value="0, 1, 2, 3, 4, 5"/>
                                <charstatelabels id="UserDataType.02" spec="beast.evolution.datatype.UserDataType" characterName="" codeMap="0=0, 1=1, 2=2, 3=3, 4=4, 5=5, ? =0 1 2 3 4 5 " states="6" value="0, 1, 2, 3, 4, 5"/>
                                <charstatelabels id="UserDataType.03" spec="beast.evolution.datatype.UserDataType" characterName="" codeMap="0=0, 1=1, 2=2, 3=3, 4=4, 5=5, ? =0 1 2 3 4 5 " states="6" value="0, 1, 2, 3, 4, 5"/>
                                <charstatelabels id="UserDataType.04" spec="beast.evolution.datatype.UserDataType" characterName="" codeMap="0=0, 1=1, 2=2, 3=3, 4=4, 5=5, ? =0 1 2 3 4 5 " states="6" value="0, 1, 2, 3, 4, 5"/>
                                <charstatelabels id="UserDataType.05" spec="beast.evolution.datatype.UserDataType" characterName="" codeMap="0=0, 1=1, 2=2, 3=3, 4=4, 5=5, ? =0 1 2 3 4 5 " states="6" value="0, 1, 2, 3, 4, 5"/>
                                <charstatelabels id="UserDataType.06" spec="beast.evolution.datatype.UserDataType" characterName="" codeMap="0=0, 1=1, 2=2, 3=3, 4=4, 5=5, ? =0 1 2 3 4 5 " states="6" value="0, 1, 2, 3, 4, 5"/>
                                <charstatelabels id="UserDataType.07" spec="beast.evolution.datatype.UserDataType" characterName="" codeMap="0=0, 1=1, 2=2, 3=3, 4=4, 5=5, ? =0 1 2 3 4 5 " states="6" value="0, 1, 2, 3, 4, 5"/>
                                <charstatelabels id="UserDataType.08" spec="beast.evolution.datatype.UserDataType" characterName="" codeMap="0=0, 1=1, 2=2, 3=3, 4=4, 5=5, ? =0 1 2 3 4 5 " states="6" value="0, 1, 2, 3, 4, 5"/>
                                <charstatelabels id="UserDataType.09" spec="beast.evolution.datatype.UserDataType" characterName="" codeMap="0=0, 1=1, 2=2, 3=3, 4=4, 5=5, ? =0 1 2 3 4 5 " states="6" value="0, 1, 2, 3, 4, 5"/>
                                <charstatelabels id="UserDataType.010" spec="beast.evolution.datatype.UserDataType" characterName="" codeMap="0=0, 1=1, 2=2, 3=3, 4=4, 5=5, ? =0 1 2 3 4 5 " states="6" value="0, 1, 2, 3, 4, 5"/>
                                <charstatelabels id="UserDataType.011" spec="beast.evolution.datatype.UserDataType" characterName="" codeMap="0=0, 1=1, 2=2, 3=3, 4=4, 5=5, ? =0 1 2 3 4 5 " states="6" value="0, 1, 2, 3, 4, 5"/>
                                <charstatelabels id="UserDataType.012" spec="beast.evolution.datatype.UserDataType" characterName="" codeMap="0=0, 1=1, 2=2, 3=3, 4=4, 5=5, ? =0 1 2 3 4 5 " states="6" value="0, 1, 2, 3, 4, 5"/>
                                <charstatelabels id="UserDataType.013" spec="beast.evolution.datatype.UserDataType" characterName="" codeMap="0=0, 1=1, 2=2, 3=3, 4=4, 5=5, ? =0 1 2 3 4 5 " states="6" value="0, 1, 2, 3, 4, 5"/>
                                <charstatelabels id="UserDataType.014" spec="beast.evolution.datatype.UserDataType" characterName="" codeMap="0=0, 1=1, 2=2, 3=3, 4=4, 5=5, ? =0 1 2 3 4 5 " states="6" value="0, 1, 2, 3, 4, 5"/>
                                <charstatelabels id="UserDataType.015" spec="beast.evolution.datatype.UserDataType" characterName="" codeMap="0=0, 1=1, 2=2, 3=3, 4=4, 5=5, ? =0 1 2 3 4 5 " states="6" value="0, 1, 2, 3, 4, 5"/>
                                <charstatelabels id="UserDataType.016" spec="beast.evolution.datatype.UserDataType" characterName="" codeMap="0=0, 1=1, 2=2, 3=3, 4=4, 5=5, ? =0 1 2 3 4 5 " states="6" value="0, 1, 2, 3, 4, 5"/>
                                <charstatelabels id="UserDataType.017" spec="beast.evolution.datatype.UserDataType" characterName="" codeMap="0=0, 1=1, 2=2, 3=3, 4=4, 5=5, ? =0 1 2 3 4 5 " states="6" value="0, 1, 2, 3, 4, 5"/>
                                <charstatelabels id="UserDataType.018" spec="beast.evolution.datatype.UserDataType" characterName="" codeMap="0=0, 1=1, 2=2, 3=3, 4=4, 5=5, ? =0 1 2 3 4 5 " states="6" value="0, 1, 2, 3, 4, 5"/>
                                <charstatelabels id="UserDataType.019" spec="beast.evolution.datatype.UserDataType" characterName="" codeMap="0=0, 1=1, 2=2, 3=3, 4=4, 5=5, ? =0 1 2 3 4 5 " states="6" value="0, 1, 2, 3, 4, 5"/>
                                <charstatelabels id="UserDataType.020" spec="beast.evolution.datatype.UserDataType" characterName="" codeMap="0=0, 1=1, 2=2, 3=3, 4=4, 5=5, ? =0 1 2 3 4 5 " states="6" value="0, 1, 2, 3, 4, 5"/>
                                <charstatelabels id="UserDataType.021" spec="beast.evolution.datatype.UserDataType" characterName="" codeMap="0=0, 1=1, 2=2, 3=3, 4=4, 5=5, ? =0 1 2 3 4 5 " states="6" value="0, 1, 2, 3, 4, 5"/>
                                <charstatelabels id="UserDataType.022" spec="beast.evolution.datatype.UserDataType" characterName="" codeMap="0=0, 1=1, 2=2, 3=3, 4=4, 5=5, ? =0 1 2 3 4 5 " states="6" value="0, 1, 2, 3, 4, 5"/>
                                <charstatelabels id="UserDataType.023" spec="beast.evolution.datatype.UserDataType" characterName="" codeMap="0=0, 1=1, 2=2, 3=3, 4=4, 5=5, ? =0 1 2 3 4 5 " states="6" value="0, 1, 2, 3, 4, 5"/>
                                <charstatelabels id="UserDataType.024" spec="beast.evolution.datatype.UserDataType" characterName="" codeMap="0=0, 1=1, 2=2, 3=3, 4=4, 5=5, ? =0 1 2 3 4 5 " states="6" value="0, 1, 2, 3, 4, 5"/>
                                <charstatelabels id="UserDataType.025" spec="beast.evolution.datatype.UserDataType" characterName="" codeMap="0=0, 1=1, 2=2, 3=3, 4=4, 5=5, ? =0 1 2 3 4 5 " states="6" value="0, 1, 2, 3, 4, 5"/>
                                <charstatelabels id="UserDataType.026" spec="beast.evolution.datatype.UserDataType" characterName="" codeMap="0=0, 1=1, 2=2, 3=3, 4=4, 5=5, ? =0 1 2 3 4 5 " states="6" value="0, 1, 2, 3, 4, 5"/>
                                <charstatelabels id="UserDataType.027" spec="beast.evolution.datatype.UserDataType" characterName="" codeMap="0=0, 1=1, 2=2, 3=3, 4=4, 5=5, ? =0 1 2 3 4 5 " states="6" value="0, 1, 2, 3, 4, 5"/>
                                <charstatelabels id="UserDataType.028" spec="beast.evolution.datatype.UserDataType" characterName="" codeMap="0=0, 1=1, 2=2, 3=3, 4=4, 5=5, ? =0 1 2 3 4 5 " states="6" value="0, 1, 2, 3, 4, 5"/>
                                <charstatelabels id="UserDataType.029" spec="beast.evolution.datatype.UserDataType" characterName="" codeMap="0=0, 1=1, 2=2, 3=3, 4=4, 5=5, ? =0 1 2 3 4 5 " states="6" value="0, 1, 2, 3, 4, 5"/>
                                <charstatelabels id="UserDataType.030" spec="beast.evolution.datatype.UserDataType" characterName="" codeMap="0=0, 1=1, 2=2, 3=3, 4=4, 5=5, ? =0 1 2 3 4 5 " states="6" value="0, 1, 2, 3, 4, 5"/>
                                <charstatelabels id="UserDataType.031" spec="beast.evolution.datatype.UserDataType" characterName="" codeMap="0=0, 1=1, 2=2, 3=3, 4=4, 5=5, ? =0 1 2 3 4 5 " states="6" value="0, 1, 2, 3, 4, 5"/>
                                <charstatelabels id="UserDataType.032" spec="beast.evolution.datatype.UserDataType" characterName="" codeMap="0=0, 1=1, 2=2, 3=3, 4=4, 5=5, ? =0 1 2 3 4 5 " states="6" value="0, 1, 2, 3, 4, 5"/>
                                <charstatelabels id="UserDataType.033" spec="beast.evolution.datatype.UserDataType" characterName="" codeMap="0=0, 1=1, 2=2, 3=3, 4=4, 5=5, ? =0 1 2 3 4 5 " states="6" value="0, 1, 2, 3, 4, 5"/>
                                <charstatelabels id="UserDataType.034" spec="beast.evolution.datatype.UserDataType" characterName="" codeMap="0=0, 1=1, 2=2, 3=3, 4=4, 5=5, ? =0 1 2 3 4 5 " states="6" value="0, 1, 2, 3, 4, 5"/>
                                <charstatelabels id="UserDataType.035" spec="beast.evolution.datatype.UserDataType" characterName="" codeMap="0=0, 1=1, 2=2, 3=3, 4=4, 5=5, ? =0 1 2 3 4 5 " states="6" value="0, 1, 2, 3, 4, 5"/>
                                <charstatelabels id="UserDataType.036" spec="beast.evolution.datatype.UserDataType" characterName="" codeMap="0=0, 1=1, 2=2, 3=3, 4=4, 5=5, ? =0 1 2 3 4 5 " states="6" value="0, 1, 2, 3, 4, 5"/>
                                <charstatelabels id="UserDataType.037" spec="beast.evolution.datatype.UserDataType" characterName="" codeMap="0=0, 1=1, 2=2, 3=3, 4=4, 5=5, ? =0 1 2 3 4 5 " states="6" value="0, 1, 2, 3, 4, 5"/>
                                <charstatelabels id="UserDataType.038" spec="beast.evolution.datatype.UserDataType" characterName="" codeMap="0=0, 1=1, 2=2, 3=3, 4=4, 5=5, ? =0 1 2 3 4 5 " states="6" value="0, 1, 2, 3, 4, 5"/>
                                <charstatelabels id="UserDataType.039" spec="beast.evolution.datatype.UserDataType" characterName="" codeMap="0=0, 1=1, 2=2, 3=3, 4=4, 5=5, ? =0 1 2 3 4 5 " states="6" value="0, 1, 2, 3, 4, 5"/>
                                <charstatelabels id="UserDataType.040" spec="beast.evolution.datatype.UserDataType" characterName="" codeMap="0=0, 1=1, 2=2, 3=3, 4=4, 5=5, ? =0 1 2 3 4 5 " states="6" value="0, 1, 2, 3, 4, 5"/>
                                <charstatelabels id="UserDataType.041" spec="beast.evolution.datatype.UserDataType" characterName="" codeMap="0=0, 1=1, 2=2, 3=3, 4=4, 5=5, ? =0 1 2 3 4 5 " states="6" value="0, 1, 2, 3, 4, 5"/>
                                <charstatelabels id="UserDataType.042" spec="beast.evolution.datatype.UserDataType" characterName="" codeMap="0=0, 1=1, 2=2, 3=3, 4=4, 5=5, ? =0 1 2 3 4 5 " states="6" value="0, 1, 2, 3, 4, 5"/>
                                <charstatelabels id="UserDataType.043" spec="beast.evolution.datatype.UserDataType" characterName="" codeMap="0=0, 1=1, 2=2, 3=3, 4=4, 5=5, ? =0 1 2 3 4 5 " states="6" value="0, 1, 2, 3, 4, 5"/>
                                <charstatelabels id="UserDataType.044" spec="beast.evolution.datatype.UserDataType" characterName="" codeMap="0=0, 1=1, 2=2, 3=3, 4=4, 5=5, ? =0 1 2 3 4 5 " states="6" value="0, 1, 2, 3, 4, 5"/>
                                <charstatelabels id="UserDataType.045" spec="beast.evolution.datatype.UserDataType" characterName="" codeMap="0=0, 1=1, 2=2, 3=3, 4=4, 5=5, ? =0 1 2 3 4 5 " states="6" value="0, 1, 2, 3, 4, 5"/>
                                <charstatelabels id="UserDataType.046" spec="beast.evolution.datatype.UserDataType" characterName="" codeMap="0=0, 1=1, 2=2, 3=3, 4=4, 5=5, ? =0 1 2 3 4 5 " states="6" value="0, 1, 2, 3, 4, 5"/>
                                <charstatelabels id="UserDataType.047" spec="beast.evolution.datatype.UserDataType" characterName="" codeMap="0=0, 1=1, 2=2, 3=3, 4=4, 5=5, ? =0 1 2 3 4 5 " states="6" value="0, 1, 2, 3, 4, 5"/>
                                <charstatelabels id="UserDataType.048" spec="beast.evolution.datatype.UserDataType" characterName="" codeMap="0=0, 1=1, 2=2, 3=3, 4=4, 5=5, ? =0 1 2 3 4 5 " states="6" value="0, 1, 2, 3, 4, 5"/>
                                <charstatelabels id="UserDataType.049" spec="beast.evolution.datatype.UserDataType" characterName="" codeMap="0=0, 1=1, 2=2, 3=3, 4=4, 5=5, ? =0 1 2 3 4 5 " states="6" value="0, 1, 2, 3, 4, 5"/>
                                <charstatelabels id="UserDataType.050" spec="beast.evolution.datatype.UserDataType" characterName="" codeMap="0=0, 1=1, 2=2, 3=3, 4=4, 5=5, ? =0 1 2 3 4 5 " states="6" value="0, 1, 2, 3, 4, 5"/>
                                <charstatelabels id="UserDataType.051" spec="beast.evolution.datatype.UserDataType" characterName="" codeMap="0=0, 1=1, 2=2, 3=3, 4=4, 5=5, ? =0 1 2 3 4 5 " states="6" value="0, 1, 2, 3, 4, 5"/>
                                <charstatelabels id="UserDataType.052" spec="beast.evolution.datatype.UserDataType" characterName="" codeMap="0=0, 1=1, 2=2, 3=3, 4=4, 5=5, ? =0 1 2 3 4 5 " states="6" value="0, 1, 2, 3, 4, 5"/>
                                <charstatelabels id="UserDataType.053" spec="beast.evolution.datatype.UserDataType" characterName="" codeMap="0=0, 1=1, 2=2, 3=3, 4=4, 5=5, ? =0 1 2 3 4 5 " states="6" value="0, 1, 2, 3, 4, 5"/>
                                <charstatelabels id="UserDataType.054" spec="beast.evolution.datatype.UserDataType" characterName="" codeMap="0=0, 1=1, 2=2, 3=3, 4=4, 5=5, ? =0 1 2 3 4 5 " states="6" value="0, 1, 2, 3, 4, 5"/>
                                <charstatelabels id="UserDataType.055" spec="beast.evolution.datatype.UserDataType" characterName="" codeMap="0=0, 1=1, 2=2, 3=3, 4=4, 5=5, ? =0 1 2 3 4 5 " states="6" value="0, 1, 2, 3, 4, 5"/>
                                <charstatelabels id="UserDataType.056" spec="beast.evolution.datatype.UserDataType" characterName="" codeMap="0=0, 1=1, 2=2, 3=3, 4=4, 5=5, ? =0 1 2 3 4 5 " states="6" value="0, 1, 2, 3, 4, 5"/>
                                <charstatelabels id="UserDataType.057" spec="beast.evolution.datatype.UserDataType" characterName="" codeMap="0=0, 1=1, 2=2, 3=3, 4=4, 5=5, ? =0 1 2 3 4 5 " states="6" value="0, 1, 2, 3, 4, 5"/>
                                <charstatelabels id="UserDataType.058" spec="beast.evolution.datatype.UserDataType" characterName="" codeMap="0=0, 1=1, 2=2, 3=3, 4=4, 5=5, ? =0 1 2 3 4 5 " states="6" value="0, 1, 2, 3, 4, 5"/>
                                <charstatelabels id="UserDataType.059" spec="beast.evolution.datatype.UserDataType" characterName="" codeMap="0=0, 1=1, 2=2, 3=3, 4=4, 5=5, ? =0 1 2 3 4 5 " states="6" value="0, 1, 2, 3, 4, 5"/>
                                <charstatelabels id="UserDataType.060" spec="beast.evolution.datatype.UserDataType" characterName="" codeMap="0=0, 1=1, 2=2, 3=3, 4=4, 5=5, ? =0 1 2 3 4 5 " states="6" value="0, 1, 2, 3, 4, 5"/>
                                <charstatelabels id="UserDataType.061" spec="beast.evolution.datatype.UserDataType" characterName="" codeMap="0=0, 1=1, 2=2, 3=3, 4=4, 5=5, ? =0 1 2 3 4 5 " states="6" value="0, 1, 2, 3, 4, 5"/>
                                <charstatelabels id="UserDataType.062" spec="beast.evolution.datatype.UserDataType" characterName="" codeMap="0=0, 1=1, 2=2, 3=3, 4=4, 5=5, ? =0 1 2 3 4 5 " states="6" value="0, 1, 2, 3, 4, 5"/>
                                <charstatelabels id="UserDataType.063" spec="beast.evolution.datatype.UserDataType" characterName="" codeMap="0=0, 1=1, 2=2, 3=3, 4=4, 5=5, ? =0 1 2 3 4 5 " states="6" value="0, 1, 2, 3, 4, 5"/>
                                <charstatelabels id="UserDataType.064" spec="beast.evolution.datatype.UserDataType" characterName="" codeMap="0=0, 1=1, 2=2, 3=3, 4=4, 5=5, ? =0 1 2 3 4 5 " states="6" value="0, 1, 2, 3, 4, 5"/>
                                <charstatelabels id="UserDataType.065" spec="beast.evolution.datatype.UserDataType" characterName="" codeMap="0=0, 1=1, 2=2, 3=3, 4=4, 5=5, ? =0 1 2 3 4 5 " states="6" value="0, 1, 2, 3, 4, 5"/>
                                <charstatelabels id="UserDataType.066" spec="beast.evolution.datatype.UserDataType" characterName="" codeMap="0=0, 1=1, 2=2, 3=3, 4=4, 5=5, ? =0 1 2 3 4 5 " states="6" value="0, 1, 2, 3, 4, 5"/>
                                <charstatelabels id="UserDataType.067" spec="beast.evolution.datatype.UserDataType" characterName="" codeMap="0=0, 1=1, 2=2, 3=3, 4=4, 5=5, ? =0 1 2 3 4 5 " states="6" value="0, 1, 2, 3, 4, 5"/>
                                <charstatelabels id="UserDataType.068" spec="beast.evolution.datatype.UserDataType" characterName="" codeMap="0=0, 1=1, 2=2, 3=3, 4=4, 5=5, ? =0 1 2 3 4 5 " states="6" value="0, 1, 2, 3, 4, 5"/>
                                <charstatelabels id="UserDataType.069" spec="beast.evolution.datatype.UserDataType" characterName="" codeMap="0=0, 1=1, 2=2, 3=3, 4=4, 5=5, ? =0 1 2 3 4 5 " states="6" value="0, 1, 2, 3, 4, 5"/>
                                <charstatelabels id="UserDataType.070" spec="beast.evolution.datatype.UserDataType" characterName="" codeMap="0=0, 1=1, 2=2, 3=3, 4=4, 5=5, ? =0 1 2 3 4 5 " states="6" value="0, 1, 2, 3, 4, 5"/>
                                <charstatelabels id="UserDataType.071" spec="beast.evolution.datatype.UserDataType" characterName="" codeMap="0=0, 1=1, 2=2, 3=3, 4=4, 5=5, ? =0 1 2 3 4 5 " states="6" value="0, 1, 2, 3, 4, 5"/>
                                <charstatelabels id="UserDataType.072" spec="beast.evolution.datatype.UserDataType" characterName="" codeMap="0=0, 1=1, 2=2, 3=3, 4=4, 5=5, ? =0 1 2 3 4 5 " states="6" value="0, 1, 2, 3, 4, 5"/>
                                <charstatelabels id="UserDataType.073" spec="beast.evolution.datatype.UserDataType" characterName="" codeMap="0=0, 1=1, 2=2, 3=3, 4=4, 5=5, ? =0 1 2 3 4 5 " states="6" value="0, 1, 2, 3, 4, 5"/>
                                <charstatelabels id="UserDataType.074" spec="beast.evolution.datatype.UserDataType" characterName="" codeMap="0=0, 1=1, 2=2, 3=3, 4=4, 5=5, ? =0 1 2 3 4 5 " states="6" value="0, 1, 2, 3, 4, 5"/>
                                <charstatelabels id="UserDataType.075" spec="beast.evolution.datatype.UserDataType" characterName="" codeMap="0=0, 1=1, 2=2, 3=3, 4=4, 5=5, ? =0 1 2 3 4 5 " states="6" value="0, 1, 2, 3, 4, 5"/>
                                <charstatelabels id="UserDataType.076" spec="beast.evolution.datatype.UserDataType" characterName="" codeMap="0=0, 1=1, 2=2, 3=3, 4=4, 5=5, ? =0 1 2 3 4 5 " states="6" value="0, 1, 2, 3, 4, 5"/>
                                <charstatelabels id="UserDataType.077" spec="beast.evolution.datatype.UserDataType" characterName="" codeMap="0=0, 1=1, 2=2, 3=3, 4=4, 5=5, ? =0 1 2 3 4 5 " states="6" value="0, 1, 2, 3, 4, 5"/>
                                <charstatelabels id="UserDataType.078" spec="beast.evolution.datatype.UserDataType" characterName="" codeMap="0=0, 1=1, 2=2, 3=3, 4=4, 5=5, ? =0 1 2 3 4 5 " states="6" value="0, 1, 2, 3, 4, 5"/>
                                <charstatelabels id="UserDataType.079" spec="beast.evolution.datatype.UserDataType" characterName="" codeMap="0=0, 1=1, 2=2, 3=3, 4=4, 5=5, ? =0 1 2 3 4 5 " states="6" value="0, 1, 2, 3, 4, 5"/>
                                <charstatelabels id="UserDataType.080" spec="beast.evolution.datatype.UserDataType" characterName="" codeMap="0=0, 1=1, 2=2, 3=3, 4=4, 5=5, ? =0 1 2 3 4 5 " states="6" value="0, 1, 2, 3, 4, 5"/>
                                <charstatelabels id="UserDataType.081" spec="beast.evolution.datatype.UserDataType" characterName="" codeMap="0=0, 1=1, 2=2, 3=3, 4=4, 5=5, ? =0 1 2 3 4 5 " states="6" value="0, 1, 2, 3, 4, 5"/>
                                <charstatelabels id="UserDataType.082" spec="beast.evolution.datatype.UserDataType" characterName="" codeMap="0=0, 1=1, 2=2, 3=3, 4=4, 5=5, ? =0 1 2 3 4 5 " states="6" value="0, 1, 2, 3, 4, 5"/>
                                <charstatelabels id="UserDataType.083" spec="beast.evolution.datatype.UserDataType" characterName="" codeMap="0=0, 1=1, 2=2, 3=3, 4=4, 5=5, ? =0 1 2 3 4 5 " states="6" value="0, 1, 2, 3, 4, 5"/>
                                <charstatelabels id="UserDataType.084" spec="beast.evolution.datatype.UserDataType" characterName="" codeMap="0=0, 1=1, 2=2, 3=3, 4=4, 5=5, ? =0 1 2 3 4 5 " states="6" value="0, 1, 2, 3, 4, 5"/>
                                <charstatelabels id="UserDataType.085" spec="beast.evolution.datatype.UserDataType" characterName="" codeMap="0=0, 1=1, 2=2, 3=3, 4=4, 5=5, ? =0 1 2 3 4 5 " states="6" value="0, 1, 2, 3, 4, 5"/>
                                <charstatelabels id="UserDataType.086" spec="beast.evolution.datatype.UserDataType" characterName="" codeMap="0=0, 1=1, 2=2, 3=3, 4=4, 5=5, ? =0 1 2 3 4 5 " states="6" value="0, 1, 2, 3, 4, 5"/>
                                <charstatelabels id="UserDataType.087" spec="beast.evolution.datatype.UserDataType" characterName="" codeMap="0=0, 1=1, 2=2, 3=3, 4=4, 5=5, ? =0 1 2 3 4 5 " states="6" value="0, 1, 2, 3, 4, 5"/>
                                <charstatelabels id="UserDataType.088" spec="beast.evolution.datatype.UserDataType" characterName="" codeMap="0=0, 1=1, 2=2, 3=3, 4=4, 5=5, ? =0 1 2 3 4 5 " states="6" value="0, 1, 2, 3, 4, 5"/>
                                <charstatelabels id="UserDataType.089" spec="beast.evolution.datatype.UserDataType" characterName="" codeMap="0=0, 1=1, 2=2, 3=3, 4=4, 5=5, ? =0 1 2 3 4 5 " states="6" value="0, 1, 2, 3, 4, 5"/>
                                <charstatelabels id="UserDataType.090" spec="beast.evolution.datatype.UserDataType" characterName="" codeMap="0=0, 1=1, 2=2, 3=3, 4=4, 5=5, ? =0 1 2 3 4 5 " states="6" value="0, 1, 2, 3, 4, 5"/>
                                <charstatelabels id="UserDataType.091" spec="beast.evolution.datatype.UserDataType" characterName="" codeMap="0=0, 1=1, 2=2, 3=3, 4=4, 5=5, ? =0 1 2 3 4 5 " states="6" value="0, 1, 2, 3, 4, 5"/>
                                <charstatelabels id="UserDataType.092" spec="beast.evolution.datatype.UserDataType" characterName="" codeMap="0=0, 1=1, 2=2, 3=3, 4=4, 5=5, ? =0 1 2 3 4 5 " states="6" value="0, 1, 2, 3, 4, 5"/>
                                <charstatelabels id="UserDataType.093" spec="beast.evolution.datatype.UserDataType" characterName="" codeMap="0=0, 1=1, 2=2, 3=3, 4=4, 5=5, ? =0 1 2 3 4 5 " states="6" value="0, 1, 2, 3, 4, 5"/>
                                <charstatelabels id="UserDataType.094" spec="beast.evolution.datatype.UserDataType" characterName="" codeMap="0=0, 1=1, 2=2, 3=3, 4=4, 5=5, ? =0 1 2 3 4 5 " states="6" value="0, 1, 2, 3, 4, 5"/>
                                <charstatelabels id="UserDataType.095" spec="beast.evolution.datatype.UserDataType" characterName="" codeMap="0=0, 1=1, 2=2, 3=3, 4=4, 5=5, ? =0 1 2 3 4 5 " states="6" value="0, 1, 2, 3, 4, 5"/>
                                <charstatelabels id="UserDataType.096" spec="beast.evolution.datatype.UserDataType" characterName="" codeMap="0=0, 1=1, 2=2, 3=3, 4=4, 5=5, ? =0 1 2 3 4 5 " states="6" value="0, 1, 2, 3, 4, 5"/>
                                <charstatelabels id="UserDataType.097" spec="beast.evolution.datatype.UserDataType" characterName="" codeMap="0=0, 1=1, 2=2, 3=3, 4=4, 5=5, ? =0 1 2 3 4 5 " states="6" value="0, 1, 2, 3, 4, 5"/>
                                <charstatelabels id="UserDataType.098" spec="beast.evolution.datatype.UserDataType" characterName="" codeMap="0=0, 1=1, 2=2, 3=3, 4=4, 5=5, ? =0 1 2 3 4 5 " states="6" value="0, 1, 2, 3, 4, 5"/>
                                <charstatelabels id="UserDataType.099" spec="beast.evolution.datatype.UserDataType" characterName="" codeMap="0=0, 1=1, 2=2, 3=3, 4=4, 5=5, ? =0 1 2 3 4 5 " states="6" value="0, 1, 2, 3, 4, 5"/>
                                <charstatelabels id="UserDataType.0100" spec="beast.evolution.datatype.UserDataType" characterName="" codeMap="0=0, 1=1, 2=2, 3=3, 4=4, 5=5, ? =0 1 2 3 4 5 " states="6" value="0, 1, 2, 3, 4, 5"/>
                                <charstatelabels id="UserDataType.0101" spec="beast.evolution.datatype.UserDataType" characterName="" codeMap="0=0, 1=1, 2=2, 3=3, 4=4, 5=5, ? =0 1 2 3 4 5 " states="6" value="0, 1, 2, 3, 4, 5"/>
                                <charstatelabels id="UserDataType.0102" spec="beast.evolution.datatype.UserDataType" characterName="" codeMap="0=0, 1=1, 2=2, 3=3, 4=4, 5=5, ? =0 1 2 3 4 5 " states="6" value="0, 1, 2, 3, 4, 5"/>
                                <charstatelabels id="UserDataType.0103" spec="beast.evolution.datatype.UserDataType" characterName="" codeMap="0=0, 1=1, 2=2, 3=3, 4=4, 5=5, ? =0 1 2 3 4 5 " states="6" value="0, 1, 2, 3, 4, 5"/>
                                <charstatelabels id="UserDataType.0104" spec="beast.evolution.datatype.UserDataType" characterName="" codeMap="0=0, 1=1, 2=2, 3=3, 4=4, 5=5, ? =0 1 2 3 4 5 " states="6" value="0, 1, 2, 3, 4, 5"/>
                                <charstatelabels id="UserDataType.0105" spec="beast.evolution.datatype.UserDataType" characterName="" codeMap="0=0, 1=1, 2=2, 3=3, 4=4, 5=5, ? =0 1 2 3 4 5 " states="6" value="0, 1, 2, 3, 4, 5"/>
                                <charstatelabels id="UserDataType.0106" spec="beast.evolution.datatype.UserDataType" characterName="" codeMap="0=0, 1=1, 2=2, 3=3, 4=4, 5=5, ? =0 1 2 3 4 5 " states="6" value="0, 1, 2, 3, 4, 5"/>
                                <charstatelabels id="UserDataType.0107" spec="beast.evolution.datatype.UserDataType" characterName="" codeMap="0=0, 1=1, 2=2, 3=3, 4=4, 5=5, ? =0 1 2 3 4 5 " states="6" value="0, 1, 2, 3, 4, 5"/>
                                <charstatelabels id="UserDataType.0108" spec="beast.evolution.datatype.UserDataType" characterName="" codeMap="0=0, 1=1, 2=2, 3=3, 4=4, 5=5, ? =0 1 2 3 4 5 " states="6" value="0, 1, 2, 3, 4, 5"/>
                                <charstatelabels id="UserDataType.0109" spec="beast.evolution.datatype.UserDataType" characterName="" codeMap="0=0, 1=1, 2=2, 3=3, 4=4, 5=5, ? =0 1 2 3 4 5 " states="6" value="0, 1, 2, 3, 4, 5"/>
                                <charstatelabels id="UserDataType.0110" spec="beast.evolution.datatype.UserDataType" characterName="" codeMap="0=0, 1=1, 2=2, 3=3, 4=4, 5=5, ? =0 1 2 3 4 5 " states="6" value="0, 1, 2, 3, 4, 5"/>
                                <charstatelabels id="UserDataType.0111" spec="beast.evolution.datatype.UserDataType" characterName="" codeMap="0=0, 1=1, 2=2, 3=3, 4=4, 5=5, ? =0 1 2 3 4 5 " states="6" value="0, 1, 2, 3, 4, 5"/>
                                <charstatelabels id="UserDataType.0112" spec="beast.evolution.datatype.UserDataType" characterName="" codeMap="0=0, 1=1, 2=2, 3=3, 4=4, 5=5, ? =0 1 2 3 4 5 " states="6" value="0, 1, 2, 3, 4, 5"/>
                                <charstatelabels id="UserDataType.0113" spec="beast.evolution.datatype.UserDataType" characterName="" codeMap="0=0, 1=1, 2=2, 3=3, 4=4, 5=5, ? =0 1 2 3 4 5 " states="6" value="0, 1, 2, 3, 4, 5"/>
                                <charstatelabels id="UserDataType.0114" spec="beast.evolution.datatype.UserDataType" characterName="" codeMap="0=0, 1=1, 2=2, 3=3, 4=4, 5=5, ? =0 1 2 3 4 5 " states="6" value="0, 1, 2, 3, 4, 5"/>
                                <charstatelabels id="UserDataType.0115" spec="beast.evolution.datatype.UserDataType" characterName="" codeMap="0=0, 1=1, 2=2, 3=3, 4=4, 5=5, ? =0 1 2 3 4 5 " states="6" value="0, 1, 2, 3, 4, 5"/>
                                <charstatelabels id="UserDataType.0116" spec="beast.evolution.datatype.UserDataType" characterName="" codeMap="0=0, 1=1, 2=2, 3=3, 4=4, 5=5, ? =0 1 2 3 4 5 " states="6" value="0, 1, 2, 3, 4, 5"/>
                                <charstatelabels id="UserDataType.0117" spec="beast.evolution.datatype.UserDataType" characterName="" codeMap="0=0, 1=1, 2=2, 3=3, 4=4, 5=5, ? =0 1 2 3 4 5 " states="6" value="0, 1, 2, 3, 4, 5"/>
                                <charstatelabels id="UserDataType.0118" spec="beast.evolution.datatype.UserDataType" characterName="" codeMap="0=0, 1=1, 2=2, 3=3, 4=4, 5=5, ? =0 1 2 3 4 5 " states="6" value="0, 1, 2, 3, 4, 5"/>
                                <charstatelabels id="UserDataType.0119" spec="beast.evolution.datatype.UserDataType" characterName="" codeMap="0=0, 1=1, 2=2, 3=3, 4=4, 5=5, ? =0 1 2 3 4 5 " states="6" value="0, 1, 2, 3, 4, 5"/>
                                <charstatelabels id="UserDataType.0120" spec="beast.evolution.datatype.UserDataType" characterName="" codeMap="0=0, 1=1, 2=2, 3=3, 4=4, 5=5, ? =0 1 2 3 4 5 " states="6" value="0, 1, 2, 3, 4, 5"/>
                                <charstatelabels id="UserDataType.0121" spec="beast.evolution.datatype.UserDataType" characterName="" codeMap="0=0, 1=1, 2=2, 3=3, 4=4, 5=5, ? =0 1 2 3 4 5 " states="6" value="0, 1, 2, 3, 4, 5"/>
                                <charstatelabels id="UserDataType.0122" spec="beast.evolution.datatype.UserDataType" characterName="" codeMap="0=0, 1=1, 2=2, 3=3, 4=4, 5=5, ? =0 1 2 3 4 5 " states="6" value="0, 1, 2, 3, 4, 5"/>
                                <charstatelabels id="UserDataType.0123" spec="beast.evolution.datatype.UserDataType" characterName="" codeMap="0=0, 1=1, 2=2, 3=3, 4=4, 5=5, ? =0 1 2 3 4 5 " states="6" value="0, 1, 2, 3, 4, 5"/>
                                <charstatelabels id="UserDataType.0124" spec="beast.evolution.datatype.UserDataType" characterName="" codeMap="0=0, 1=1, 2=2, 3=3, 4=4, 5=5, ? =0 1 2 3 4 5 " states="6" value="0, 1, 2, 3, 4, 5"/>
                                <charstatelabels id="UserDataType.0125" spec="beast.evolution.datatype.UserDataType" characterName="" codeMap="0=0, 1=1, 2=2, 3=3, 4=4, 5=5, ? =0 1 2 3 4 5 " states="6" value="0, 1, 2, 3, 4, 5"/>
                                <charstatelabels id="UserDataType.0126" spec="beast.evolution.datatype.UserDataType" characterName="" codeMap="0=0, 1=1, 2=2, 3=3, 4=4, 5=5, ? =0 1 2 3 4 5 " states="6" value="0, 1, 2, 3, 4, 5"/>
                                <charstatelabels id="UserDataType.0127" spec="beast.evolution.datatype.UserDataType" characterName="" codeMap="0=0, 1=1, 2=2, 3=3, 4=4, 5=5, ? =0 1 2 3 4 5 " states="6" value="0, 1, 2, 3, 4, 5"/>
                                <charstatelabels id="UserDataType.0128" spec="beast.evolution.datatype.UserDataType" characterName="" codeMap="0=0, 1=1, 2=2, 3=3, 4=4, 5=5, ? =0 1 2 3 4 5 " states="6" value="0, 1, 2, 3, 4, 5"/>
                                <charstatelabels id="UserDataType.0129" spec="beast.evolution.datatype.UserDataType" characterName="" codeMap="0=0, 1=1, 2=2, 3=3, 4=4, 5=5, ? =0 1 2 3 4 5 " states="6" value="0, 1, 2, 3, 4, 5"/>
                                <charstatelabels id="UserDataType.0130" spec="beast.evolution.datatype.UserDataType" characterName="" codeMap="0=0, 1=1, 2=2, 3=3, 4=4, 5=5, ? =0 1 2 3 4 5 " states="6" value="0, 1, 2, 3, 4, 5"/>
                                <charstatelabels id="UserDataType.0131" spec="beast.evolution.datatype.UserDataType" characterName="" codeMap="0=0, 1=1, 2=2, 3=3, 4=4, 5=5, ? =0 1 2 3 4 5 " states="6" value="0, 1, 2, 3, 4, 5"/>
                                <charstatelabels id="UserDataType.0132" spec="beast.evolution.datatype.UserDataType" characterName="" codeMap="0=0, 1=1, 2=2, 3=3, 4=4, 5=5, ? =0 1 2 3 4 5 " states="6" value="0, 1, 2, 3, 4, 5"/>
                                <charstatelabels id="UserDataType.0133" spec="beast.evolution.datatype.UserDataType" characterName="" codeMap="0=0, 1=1, 2=2, 3=3, 4=4, 5=5, ? =0 1 2 3 4 5 " states="6" value="0, 1, 2, 3, 4, 5"/>
                                <charstatelabels id="UserDataType.0134" spec="beast.evolution.datatype.UserDataType" characterName="" codeMap="0=0, 1=1, 2=2, 3=3, 4=4, 5=5, ? =0 1 2 3 4 5 " states="6" value="0, 1, 2, 3, 4, 5"/>
                                <charstatelabels id="UserDataType.0135" spec="beast.evolution.datatype.UserDataType" characterName="" codeMap="0=0, 1=1, 2=2, 3=3, 4=4, 5=5, ? =0 1 2 3 4 5 " states="6" value="0, 1, 2, 3, 4, 5"/>
                                <charstatelabels id="UserDataType.0136" spec="beast.evolution.datatype.UserDataType" characterName="" codeMap="0=0, 1=1, 2=2, 3=3, 4=4, 5=5, ? =0 1 2 3 4 5 " states="6" value="0, 1, 2, 3, 4, 5"/>
                                <charstatelabels id="UserDataType.0137" spec="beast.evolution.datatype.UserDataType" characterName="" codeMap="0=0, 1=1, 2=2, 3=3, 4=4, 5=5, ? =0 1 2 3 4 5 " states="6" value="0, 1, 2, 3, 4, 5"/>
                                <charstatelabels id="UserDataType.0138" spec="beast.evolution.datatype.UserDataType" characterName="" codeMap="0=0, 1=1, 2=2, 3=3, 4=4, 5=5, ? =0 1 2 3 4 5 " states="6" value="0, 1, 2, 3, 4, 5"/>
                                <charstatelabels id="UserDataType.0139" spec="beast.evolution.datatype.UserDataType" characterName="" codeMap="0=0, 1=1, 2=2, 3=3, 4=4, 5=5, ? =0 1 2 3 4 5 " states="6" value="0, 1, 2, 3, 4, 5"/>
                                <charstatelabels id="UserDataType.0140" spec="beast.evolution.datatype.UserDataType" characterName="" codeMap="0=0, 1=1, 2=2, 3=3, 4=4, 5=5, ? =0 1 2 3 4 5 " states="6" value="0, 1, 2, 3, 4, 5"/>
                                <charstatelabels id="UserDataType.0141" spec="beast.evolution.datatype.UserDataType" characterName="" codeMap="0=0, 1=1, 2=2, 3=3, 4=4, 5=5, ? =0 1 2 3 4 5 " states="6" value="0, 1, 2, 3, 4, 5"/>
                                <charstatelabels id="UserDataType.0142" spec="beast.evolution.datatype.UserDataType" characterName="" codeMap="0=0, 1=1, 2=2, 3=3, 4=4, 5=5, ? =0 1 2 3 4 5 " states="6" value="0, 1, 2, 3, 4, 5"/>
                                <charstatelabels id="UserDataType.0143" spec="beast.evolution.datatype.UserDataType" characterName="" codeMap="0=0, 1=1, 2=2, 3=3, 4=4, 5=5, ? =0 1 2 3 4 5 " states="6" value="0, 1, 2, 3, 4, 5"/>
                                <charstatelabels id="UserDataType.0144" spec="beast.evolution.datatype.UserDataType" characterName="" codeMap="0=0, 1=1, 2=2, 3=3, 4=4, 5=5, ? =0 1 2 3 4 5 " states="6" value="0, 1, 2, 3, 4, 5"/>
                                <charstatelabels id="UserDataType.0145" spec="beast.evolution.datatype.UserDataType" characterName="" codeMap="0=0, 1=1, 2=2, 3=3, 4=4, 5=5, ? =0 1 2 3 4 5 " states="6" value="0, 1, 2, 3, 4, 5"/>
                                <charstatelabels id="UserDataType.0146" spec="beast.evolution.datatype.UserDataType" characterName="" codeMap="0=0, 1=1, 2=2, 3=3, 4=4, 5=5, ? =0 1 2 3 4 5 " states="6" value="0, 1, 2, 3, 4, 5"/>
                                <charstatelabels id="UserDataType.0147" spec="beast.evolution.datatype.UserDataType" characterName="" codeMap="0=0, 1=1, 2=2, 3=3, 4=4, 5=5, ? =0 1 2 3 4 5 " states="6" value="0, 1, 2, 3, 4, 5"/>
                                <charstatelabels id="UserDataType.0148" spec="beast.evolution.datatype.UserDataType" characterName="" codeMap="0=0, 1=1, 2=2, 3=3, 4=4, 5=5, ? =0 1 2 3 4 5 " states="6" value="0, 1, 2, 3, 4, 5"/>
                                <charstatelabels id="UserDataType.0149" spec="beast.evolution.datatype.UserDataType" characterName="" codeMap="0=0, 1=1, 2=2, 3=3, 4=4, 5=5, ? =0 1 2 3 4 5 " states="6" value="0, 1, 2, 3, 4, 5"/>
                                <charstatelabels id="UserDataType.0150" spec="beast.evolution.datatype.UserDataType" characterName="" codeMap="0=0, 1=1, 2=2, 3=3, 4=4, 5=5, ? =0 1 2 3 4 5 " states="6" value="0, 1, 2, 3, 4, 5"/>
                                <charstatelabels id="UserDataType.0151" spec="beast.evolution.datatype.UserDataType" characterName="" codeMap="0=0, 1=1, 2=2, 3=3, 4=4, 5=5, ? =0 1 2 3 4 5 " states="6" value="0, 1, 2, 3, 4, 5"/>
                                <charstatelabels id="UserDataType.0152" spec="beast.evolution.datatype.UserDataType" characterName="" codeMap="0=0, 1=1, 2=2, 3=3, 4=4, 5=5, ? =0 1 2 3 4 5 " states="6" value="0, 1, 2, 3, 4, 5"/>
                                <charstatelabels id="UserDataType.0153" spec="beast.evolution.datatype.UserDataType" characterName="" codeMap="0=0, 1=1, 2=2, 3=3, 4=4, 5=5, ? =0 1 2 3 4 5 " states="6" value="0, 1, 2, 3, 4, 5"/>
                                <charstatelabels id="UserDataType.0154" spec="beast.evolution.datatype.UserDataType" characterName="" codeMap="0=0, 1=1, 2=2, 3=3, 4=4, 5=5, ? =0 1 2 3 4 5 " states="6" value="0, 1, 2, 3, 4, 5"/>
                                <charstatelabels id="UserDataType.0155" spec="beast.evolution.datatype.UserDataType" characterName="" codeMap="0=0, 1=1, 2=2, 3=3, 4=4, 5=5, ? =0 1 2 3 4 5 " states="6" value="0, 1, 2, 3, 4, 5"/>
                                <charstatelabels id="UserDataType.0156" spec="beast.evolution.datatype.UserDataType" characterName="" codeMap="0=0, 1=1, 2=2, 3=3, 4=4, 5=5, ? =0 1 2 3 4 5 " states="6" value="0, 1, 2, 3, 4, 5"/>
                                <charstatelabels id="UserDataType.0157" spec="beast.evolution.datatype.UserDataType" characterName="" codeMap="0=0, 1=1, 2=2, 3=3, 4=4, 5=5, ? =0 1 2 3 4 5 " states="6" value="0, 1, 2, 3, 4, 5"/>
                                <charstatelabels id="UserDataType.0158" spec="beast.evolution.datatype.UserDataType" characterName="" codeMap="0=0, 1=1, 2=2, 3=3, 4=4, 5=5, ? =0 1 2 3 4 5 " states="6" value="0, 1, 2, 3, 4, 5"/>
                                <charstatelabels id="UserDataType.0159" spec="beast.evolution.datatype.UserDataType" characterName="" codeMap="0=0, 1=1, 2=2, 3=3, 4=4, 5=5, ? =0 1 2 3 4 5 " states="6" value="0, 1, 2, 3, 4, 5"/>
                                <charstatelabels id="UserDataType.0160" spec="beast.evolution.datatype.UserDataType" characterName="" codeMap="0=0, 1=1, 2=2, 3=3, 4=4, 5=5, ? =0 1 2 3 4 5 " states="6" value="0, 1, 2, 3, 4, 5"/>
                                <charstatelabels id="UserDataType.0161" spec="beast.evolution.datatype.UserDataType" characterName="" codeMap="0=0, 1=1, 2=2, 3=3, 4=4, 5=5, ? =0 1 2 3 4 5 " states="6" value="0, 1, 2, 3, 4, 5"/>
                                <charstatelabels id="UserDataType.0162" spec="beast.evolution.datatype.UserDataType" characterName="" codeMap="0=0, 1=1, 2=2, 3=3, 4=4, 5=5, ? =0 1 2 3 4 5 " states="6" value="0, 1, 2, 3, 4, 5"/>
                                <charstatelabels id="UserDataType.0163" spec="beast.evolution.datatype.UserDataType" characterName="" codeMap="0=0, 1=1, 2=2, 3=3, 4=4, 5=5, ? =0 1 2 3 4 5 " states="6" value="0, 1, 2, 3, 4, 5"/>
                                <charstatelabels id="UserDataType.0164" spec="beast.evolution.datatype.UserDataType" characterName="" codeMap="0=0, 1=1, 2=2, 3=3, 4=4, 5=5, ? =0 1 2 3 4 5 " states="6" value="0, 1, 2, 3, 4, 5"/>
                                <charstatelabels id="UserDataType.0165" spec="beast.evolution.datatype.UserDataType" characterName="" codeMap="0=0, 1=1, 2=2, 3=3, 4=4, 5=5, ? =0 1 2 3 4 5 " states="6" value="0, 1, 2, 3, 4, 5"/>
                                <charstatelabels id="UserDataType.0166" spec="beast.evolution.datatype.UserDataType" characterName="" codeMap="0=0, 1=1, 2=2, 3=3, 4=4, 5=5, ? =0 1 2 3 4 5 " states="6" value="0, 1, 2, 3, 4, 5"/>
                                <charstatelabels id="UserDataType.0167" spec="beast.evolution.datatype.UserDataType" characterName="" codeMap="0=0, 1=1, 2=2, 3=3, 4=4, 5=5, ? =0 1 2 3 4 5 " states="6" value="0, 1, 2, 3, 4, 5"/>
                                <charstatelabels id="UserDataType.0168" spec="beast.evolution.datatype.UserDataType" characterName="" codeMap="0=0, 1=1, 2=2, 3=3, 4=4, 5=5, ? =0 1 2 3 4 5 " states="6" value="0, 1, 2, 3, 4, 5"/>
                                <charstatelabels id="UserDataType.0169" spec="beast.evolution.datatype.UserDataType" characterName="" codeMap="0=0, 1=1, 2=2, 3=3, 4=4, 5=5, ? =0 1 2 3 4 5 " states="6" value="0, 1, 2, 3, 4, 5"/>
                                <charstatelabels id="UserDataType.0170" spec="beast.evolution.datatype.UserDataType" characterName="" codeMap="0=0, 1=1, 2=2, 3=3, 4=4, 5=5, ? =0 1 2 3 4 5 " states="6" value="0, 1, 2, 3, 4, 5"/>
                                <charstatelabels id="UserDataType.0171" spec="beast.evolution.datatype.UserDataType" characterName="" codeMap="0=0, 1=1, 2=2, 3=3, 4=4, 5=5, ? =0 1 2 3 4 5 " states="6" value="0, 1, 2, 3, 4, 5"/>
                                <charstatelabels id="UserDataType.0172" spec="beast.evolution.datatype.UserDataType" characterName="" codeMap="0=0, 1=1, 2=2, 3=3, 4=4, 5=5, ? =0 1 2 3 4 5 " states="6" value="0, 1, 2, 3, 4, 5"/>
                                <charstatelabels id="UserDataType.0173" spec="beast.evolution.datatype.UserDataType" characterName="" codeMap="0=0, 1=1, 2=2, 3=3, 4=4, 5=5, ? =0 1 2 3 4 5 " states="6" value="0, 1, 2, 3, 4, 5"/>
                                <charstatelabels id="UserDataType.0174" spec="beast.evolution.datatype.UserDataType" characterName="" codeMap="0=0, 1=1, 2=2, 3=3, 4=4, 5=5, ? =0 1 2 3 4 5 " states="6" value="0, 1, 2, 3, 4, 5"/>
                                <charstatelabels id="UserDataType.0175" spec="beast.evolution.datatype.UserDataType" characterName="" codeMap="0=0, 1=1, 2=2, 3=3, 4=4, 5=5, ? =0 1 2 3 4 5 " states="6" value="0, 1, 2, 3, 4, 5"/>
                                <charstatelabels id="UserDataType.0176" spec="beast.evolution.datatype.UserDataType" characterName="" codeMap="0=0, 1=1, 2=2, 3=3, 4=4, 5=5, ? =0 1 2 3 4 5 " states="6" value="0, 1, 2, 3, 4, 5"/>
                                <charstatelabels id="UserDataType.0177" spec="beast.evolution.datatype.UserDataType" characterName="" codeMap="0=0, 1=1, 2=2, 3=3, 4=4, 5=5, ? =0 1 2 3 4 5 " states="6" value="0, 1, 2, 3, 4, 5"/>
                                <charstatelabels id="UserDataType.0178" spec="beast.evolution.datatype.UserDataType" characterName="" codeMap="0=0, 1=1, 2=2, 3=3, 4=4, 5=5, ? =0 1 2 3 4 5 " states="6" value="0, 1, 2, 3, 4, 5"/>
                                <charstatelabels id="UserDataType.0179" spec="beast.evolution.datatype.UserDataType" characterName="" codeMap="0=0, 1=1, 2=2, 3=3, 4=4, 5=5, ? =0 1 2 3 4 5 " states="6" value="0, 1, 2, 3, 4, 5"/>
                                <charstatelabels id="UserDataType.0180" spec="beast.evolution.datatype.UserDataType" characterName="" codeMap="0=0, 1=1, 2=2, 3=3, 4=4, 5=5, ? =0 1 2 3 4 5 " states="6" value="0, 1, 2, 3, 4, 5"/>
                                <charstatelabels id="UserDataType.0181" spec="beast.evolution.datatype.UserDataType" characterName="" codeMap="0=0, 1=1, 2=2, 3=3, 4=4, 5=5, ? =0 1 2 3 4 5 " states="6" value="0, 1, 2, 3, 4, 5"/>
                                <charstatelabels id="UserDataType.0182" spec="beast.evolution.datatype.UserDataType" characterName="" codeMap="0=0, 1=1, 2=2, 3=3, 4=4, 5=5, ? =0 1 2 3 4 5 " states="6" value="0, 1, 2, 3, 4, 5"/>
                                <charstatelabels id="UserDataType.0183" spec="beast.evolution.datatype.UserDataType" characterName="" codeMap="0=0, 1=1, 2=2, 3=3, 4=4, 5=5, ? =0 1 2 3 4 5 " states="6" value="0, 1, 2, 3, 4, 5"/>
                                <charstatelabels id="UserDataType.0184" spec="beast.evolution.datatype.UserDataType" characterName="" codeMap="0=0, 1=1, 2=2, 3=3, 4=4, 5=5, ? =0 1 2 3 4 5 " states="6" value="0, 1, 2, 3, 4, 5"/>
                                <charstatelabels id="UserDataType.0185" spec="beast.evolution.datatype.UserDataType" characterName="" codeMap="0=0, 1=1, 2=2, 3=3, 4=4, 5=5, ? =0 1 2 3 4 5 " states="6" value="0, 1, 2, 3, 4, 5"/>
                                <charstatelabels id="UserDataType.0186" spec="beast.evolution.datatype.UserDataType" characterName="" codeMap="0=0, 1=1, 2=2, 3=3, 4=4, 5=5, ? =0 1 2 3 4 5 " states="6" value="0, 1, 2, 3, 4, 5"/>
                                <charstatelabels id="UserDataType.0187" spec="beast.evolution.datatype.UserDataType" characterName="" codeMap="0=0, 1=1, 2=2, 3=3, 4=4, 5=5, ? =0 1 2 3 4 5 " states="6" value="0, 1, 2, 3, 4, 5"/>
                                <charstatelabels id="UserDataType.0188" spec="beast.evolution.datatype.UserDataType" characterName="" codeMap="0=0, 1=1, 2=2, 3=3, 4=4, 5=5, ? =0 1 2 3 4 5 " states="6" value="0, 1, 2, 3, 4, 5"/>
                                <charstatelabels id="UserDataType.0189" spec="beast.evolution.datatype.UserDataType" characterName="" codeMap="0=0, 1=1, 2=2, 3=3, 4=4, 5=5, ? =0 1 2 3 4 5 " states="6" value="0, 1, 2, 3, 4, 5"/>
                                <charstatelabels id="UserDataType.0190" spec="beast.evolution.datatype.UserDataType" characterName="" codeMap="0=0, 1=1, 2=2, 3=3, 4=4, 5=5, ? =0 1 2 3 4 5 " states="6" value="0, 1, 2, 3, 4, 5"/>
                                <charstatelabels id="UserDataType.0191" spec="beast.evolution.datatype.UserDataType" characterName="" codeMap="0=0, 1=1, 2=2, 3=3, 4=4, 5=5, ? =0 1 2 3 4 5 " states="6" value="0, 1, 2, 3, 4, 5"/>
                                <charstatelabels id="UserDataType.0192" spec="beast.evolution.datatype.UserDataType" characterName="" codeMap="0=0, 1=1, 2=2, 3=3, 4=4, 5=5, ? =0 1 2 3 4 5 " states="6" value="0, 1, 2, 3, 4, 5"/>
                                <charstatelabels id="UserDataType.0193" spec="beast.evolution.datatype.UserDataType" characterName="" codeMap="0=0, 1=1, 2=2, 3=3, 4=4, 5=5, ? =0 1 2 3 4 5 " states="6" value="0, 1, 2, 3, 4, 5"/>
                                <charstatelabels id="UserDataType.0194" spec="beast.evolution.datatype.UserDataType" characterName="" codeMap="0=0, 1=1, 2=2, 3=3, 4=4, 5=5, ? =0 1 2 3 4 5 " states="6" value="0, 1, 2, 3, 4, 5"/>
                                <charstatelabels id="UserDataType.0195" spec="beast.evolution.datatype.UserDataType" characterName="" codeMap="0=0, 1=1, 2=2, 3=3, 4=4, 5=5, ? =0 1 2 3 4 5 " states="6" value="0, 1, 2, 3, 4, 5"/>
                                <charstatelabels id="UserDataType.0196" spec="beast.evolution.datatype.UserDataType" characterName="" codeMap="0=0, 1=1, 2=2, 3=3, 4=4, 5=5, ? =0 1 2 3 4 5 " states="6" value="0, 1, 2, 3, 4, 5"/>
                                <charstatelabels id="UserDataType.0197" spec="beast.evolution.datatype.UserDataType" characterName="" codeMap="0=0, 1=1, 2=2, 3=3, 4=4, 5=5, ? =0 1 2 3 4 5 " states="6" value="0, 1, 2, 3, 4, 5"/>
                                <charstatelabels id="UserDataType.0198" spec="beast.evolution.datatype.UserDataType" characterName="" codeMap="0=0, 1=1, 2=2, 3=3, 4=4, 5=5, ? =0 1 2 3 4 5 " states="6" value="0, 1, 2, 3, 4, 5"/>
                                <charstatelabels id="UserDataType.0199" spec="beast.evolution.datatype.UserDataType" characterName="" codeMap="0=0, 1=1, 2=2, 3=3, 4=4, 5=5, ? =0 1 2 3 4 5 " states="6" value="0, 1, 2, 3, 4, 5"/>
                                <charstatelabels id="UserDataType.0200" spec="beast.evolution.datatype.UserDataType" characterName="" codeMap="0=0, 1=1, 2=2, 3=3, 4=4, 5=5, ? =0 1 2 3 4 5 " states="6" value="0, 1, 2, 3, 4, 5"/>
                                <charstatelabels id="UserDataType.0201" spec="beast.evolution.datatype.UserDataType" characterName="" codeMap="0=0, 1=1, 2=2, 3=3, 4=4, 5=5, ? =0 1 2 3 4 5 " states="6" value="0, 1, 2, 3, 4, 5"/>
                                <charstatelabels id="UserDataType.0202" spec="beast.evolution.datatype.UserDataType" characterName="" codeMap="0=0, 1=1, 2=2, 3=3, 4=4, 5=5, ? =0 1 2 3 4 5 " states="6" value="0, 1, 2, 3, 4, 5"/>
                                <charstatelabels id="UserDataType.0203" spec="beast.evolution.datatype.UserDataType" characterName="" codeMap="0=0, 1=1, 2=2, 3=3, 4=4, 5=5, ? =0 1 2 3 4 5 " states="6" value="0, 1, 2, 3, 4, 5"/>
                                <charstatelabels id="UserDataType.0204" spec="beast.evolution.datatype.UserDataType" characterName="" codeMap="0=0, 1=1, 2=2, 3=3, 4=4, 5=5, ? =0 1 2 3 4 5 " states="6" value="0, 1, 2, 3, 4, 5"/>
                                <charstatelabels id="UserDataType.0205" spec="beast.evolution.datatype.UserDataType" characterName="" codeMap="0=0, 1=1, 2=2, 3=3, 4=4, 5=5, ? =0 1 2 3 4 5 " states="6" value="0, 1, 2, 3, 4, 5"/>
                                <charstatelabels id="UserDataType.0206" spec="beast.evolution.datatype.UserDataType" characterName="" codeMap="0=0, 1=1, 2=2, 3=3, 4=4, 5=5, ? =0 1 2 3 4 5 " states="6" value="0, 1, 2, 3, 4, 5"/>
                                <charstatelabels id="UserDataType.0207" spec="beast.evolution.datatype.UserDataType" characterName="" codeMap="0=0, 1=1, 2=2, 3=3, 4=4, 5=5, ? =0 1 2 3 4 5 " states="6" value="0, 1, 2, 3, 4, 5"/>
                                <charstatelabels id="UserDataType.0208" spec="beast.evolution.datatype.UserDataType" characterName="" codeMap="0=0, 1=1, 2=2, 3=3, 4=4, 5=5, ? =0 1 2 3 4 5 " states="6" value="0, 1, 2, 3, 4, 5"/>
                                <charstatelabels id="UserDataType.0209" spec="beast.evolution.datatype.UserDataType" characterName="" codeMap="0=0, 1=1, 2=2, 3=3, 4=4, 5=5, ? =0 1 2 3 4 5 " states="6" value="0, 1, 2, 3, 4, 5"/>
                                <charstatelabels id="UserDataType.0210" spec="beast.evolution.datatype.UserDataType" characterName="" codeMap="0=0, 1=1, 2=2, 3=3, 4=4, 5=5, ? =0 1 2 3 4 5 " states="6" value="0, 1, 2, 3, 4, 5"/>
                                <charstatelabels id="UserDataType.0211" spec="beast.evolution.datatype.UserDataType" characterName="" codeMap="0=0, 1=1, 2=2, 3=3, 4=4, 5=5, ? =0 1 2 3 4 5 " states="6" value="0, 1, 2, 3, 4, 5"/>
                                <charstatelabels id="UserDataType.0212" spec="beast.evolution.datatype.UserDataType" characterName="" codeMap="0=0, 1=1, 2=2, 3=3, 4=4, 5=5, ? =0 1 2 3 4 5 " states="6" value="0, 1, 2, 3, 4, 5"/>
                                <charstatelabels id="UserDataType.0213" spec="beast.evolution.datatype.UserDataType" characterName="" codeMap="0=0, 1=1, 2=2, 3=3, 4=4, 5=5, ? =0 1 2 3 4 5 " states="6" value="0, 1, 2, 3, 4, 5"/>
                                <charstatelabels id="UserDataType.0214" spec="beast.evolution.datatype.UserDataType" characterName="" codeMap="0=0, 1=1, 2=2, 3=3, 4=4, 5=5, ? =0 1 2 3 4 5 " states="6" value="0, 1, 2, 3, 4, 5"/>
                                <charstatelabels id="UserDataType.0215" spec="beast.evolution.datatype.UserDataType" characterName="" codeMap="0=0, 1=1, 2=2, 3=3, 4=4, 5=5, ? =0 1 2 3 4 5 " states="6" value="0, 1, 2, 3, 4, 5"/>
                                <charstatelabels id="UserDataType.0216" spec="beast.evolution.datatype.UserDataType" characterName="" codeMap="0=0, 1=1, 2=2, 3=3, 4=4, 5=5, ? =0 1 2 3 4 5 " states="6" value="0, 1, 2, 3, 4, 5"/>
                                <charstatelabels id="UserDataType.0217" spec="beast.evolution.datatype.UserDataType" characterName="" codeMap="0=0, 1=1, 2=2, 3=3, 4=4, 5=5, ? =0 1 2 3 4 5 " states="6" value="0, 1, 2, 3, 4, 5"/>
                                <charstatelabels id="UserDataType.0218" spec="beast.evolution.datatype.UserDataType" characterName="" codeMap="0=0, 1=1, 2=2, 3=3, 4=4, 5=5, ? =0 1 2 3 4 5 " states="6" value="0, 1, 2, 3, 4, 5"/>
                                <charstatelabels id="UserDataType.0219" spec="beast.evolution.datatype.UserDataType" characterName="" codeMap="0=0, 1=1, 2=2, 3=3, 4=4, 5=5, ? =0 1 2 3 4 5 " states="6" value="0, 1, 2, 3, 4, 5"/>
                                <charstatelabels id="UserDataType.0220" spec="beast.evolution.datatype.UserDataType" characterName="" codeMap="0=0, 1=1, 2=2, 3=3, 4=4, 5=5, ? =0 1 2 3 4 5 " states="6" value="0, 1, 2, 3, 4, 5"/>
                                <charstatelabels id="UserDataType.0221" spec="beast.evolution.datatype.UserDataType" characterName="" codeMap="0=0, 1=1, 2=2, 3=3, 4=4, 5=5, ? =0 1 2 3 4 5 " states="6" value="0, 1, 2, 3, 4, 5"/>
                                <charstatelabels id="UserDataType.0222" spec="beast.evolution.datatype.UserDataType" characterName="" codeMap="0=0, 1=1, 2=2, 3=3, 4=4, 5=5, ? =0 1 2 3 4 5 " states="6" value="0, 1, 2, 3, 4, 5"/>
                                <charstatelabels id="UserDataType.0223" spec="beast.evolution.datatype.UserDataType" characterName="" codeMap="0=0, 1=1, 2=2, 3=3, 4=4, 5=5, ? =0 1 2 3 4 5 " states="6" value="0, 1, 2, 3, 4, 5"/>
                                <charstatelabels id="UserDataType.0224" spec="beast.evolution.datatype.UserDataType" characterName="" codeMap="0=0, 1=1, 2=2, 3=3, 4=4, 5=5, ? =0 1 2 3 4 5 " states="6" value="0, 1, 2, 3, 4, 5"/>
                                <charstatelabels id="UserDataType.0225" spec="beast.evolution.datatype.UserDataType" characterName="" codeMap="0=0, 1=1, 2=2, 3=3, 4=4, 5=5, ? =0 1 2 3 4 5 " states="6" value="0, 1, 2, 3, 4, 5"/>
                                <charstatelabels id="UserDataType.0226" spec="beast.evolution.datatype.UserDataType" characterName="" codeMap="0=0, 1=1, 2=2, 3=3, 4=4, 5=5, ? =0 1 2 3 4 5 " states="6" value="0, 1, 2, 3, 4, 5"/>
                                <charstatelabels id="UserDataType.0227" spec="beast.evolution.datatype.UserDataType" characterName="" codeMap="0=0, 1=1, 2=2, 3=3, 4=4, 5=5, ? =0 1 2 3 4 5 " states="6" value="0, 1, 2, 3, 4, 5"/>
                                <charstatelabels id="UserDataType.0228" spec="beast.evolution.datatype.UserDataType" characterName="" codeMap="0=0, 1=1, 2=2, 3=3, 4=4, 5=5, ? =0 1 2 3 4 5 " states="6" value="0, 1, 2, 3, 4, 5"/>
                                <charstatelabels id="UserDataType.0229" spec="beast.evolution.datatype.UserDataType" characterName="" codeMap="0=0, 1=1, 2=2, 3=3, 4=4, 5=5, ? =0 1 2 3 4 5 " states="6" value="0, 1, 2, 3, 4, 5"/>
                                <charstatelabels id="UserDataType.0230" spec="beast.evolution.datatype.UserDataType" characterName="" codeMap="0=0, 1=1, 2=2, 3=3, 4=4, 5=5, ? =0 1 2 3 4 5 " states="6" value="0, 1, 2, 3, 4, 5"/>
                                <charstatelabels id="UserDataType.0231" spec="beast.evolution.datatype.UserDataType" characterName="" codeMap="0=0, 1=1, 2=2, 3=3, 4=4, 5=5, ? =0 1 2 3 4 5 " states="6" value="0, 1, 2, 3, 4, 5"/>
                                <charstatelabels id="UserDataType.0232" spec="beast.evolution.datatype.UserDataType" characterName="" codeMap="0=0, 1=1, 2=2, 3=3, 4=4, 5=5, ? =0 1 2 3 4 5 " states="6" value="0, 1, 2, 3, 4, 5"/>
                                <charstatelabels id="UserDataType.0233" spec="beast.evolution.datatype.UserDataType" characterName="" codeMap="0=0, 1=1, 2=2, 3=3, 4=4, 5=5, ? =0 1 2 3 4 5 " states="6" value="0, 1, 2, 3, 4, 5"/>
                                <charstatelabels id="UserDataType.0234" spec="beast.evolution.datatype.UserDataType" characterName="" codeMap="0=0, 1=1, 2=2, 3=3, 4=4, 5=5, ? =0 1 2 3 4 5 " states="6" value="0, 1, 2, 3, 4, 5"/>
                                <charstatelabels id="UserDataType.0235" spec="beast.evolution.datatype.UserDataType" characterName="" codeMap="0=0, 1=1, 2=2, 3=3, 4=4, 5=5, ? =0 1 2 3 4 5 " states="6" value="0, 1, 2, 3, 4, 5"/>
                                <charstatelabels id="UserDataType.0236" spec="beast.evolution.datatype.UserDataType" characterName="" codeMap="0=0, 1=1, 2=2, 3=3, 4=4, 5=5, ? =0 1 2 3 4 5 " states="6" value="0, 1, 2, 3, 4, 5"/>
                                <charstatelabels id="UserDataType.0237" spec="beast.evolution.datatype.UserDataType" characterName="" codeMap="0=0, 1=1, 2=2, 3=3, 4=4, 5=5, ? =0 1 2 3 4 5 " states="6" value="0, 1, 2, 3, 4, 5"/>
                                <charstatelabels id="UserDataType.0238" spec="beast.evolution.datatype.UserDataType" characterName="" codeMap="0=0, 1=1, 2=2, 3=3, 4=4, 5=5, ? =0 1 2 3 4 5 " states="6" value="0, 1, 2, 3, 4, 5"/>
                                <charstatelabels id="UserDataType.0239" spec="beast.evolution.datatype.UserDataType" characterName="" codeMap="0=0, 1=1, 2=2, 3=3, 4=4, 5=5, ? =0 1 2 3 4 5 " states="6" value="0, 1, 2, 3, 4, 5"/>
                                <charstatelabels id="UserDataType.0240" spec="beast.evolution.datatype.UserDataType" characterName="" codeMap="0=0, 1=1, 2=2, 3=3, 4=4, 5=5, ? =0 1 2 3 4 5 " states="6" value="0, 1, 2, 3, 4, 5"/>
                                <charstatelabels id="UserDataType.0241" spec="beast.evolution.datatype.UserDataType" characterName="" codeMap="0=0, 1=1, 2=2, 3=3, 4=4, 5=5, ? =0 1 2 3 4 5 " states="6" value="0, 1, 2, 3, 4, 5"/>
                                <charstatelabels id="UserDataType.0242" spec="beast.evolution.datatype.UserDataType" characterName="" codeMap="0=0, 1=1, 2=2, 3=3, 4=4, 5=5, ? =0 1 2 3 4 5 " states="6" value="0, 1, 2, 3, 4, 5"/>
                                <charstatelabels id="UserDataType.0243" spec="beast.evolution.datatype.UserDataType" characterName="" codeMap="0=0, 1=1, 2=2, 3=3, 4=4, 5=5, ? =0 1 2 3 4 5 " states="6" value="0, 1, 2, 3, 4, 5"/>
                                <charstatelabels id="UserDataType.0244" spec="beast.evolution.datatype.UserDataType" characterName="" codeMap="0=0, 1=1, 2=2, 3=3, 4=4, 5=5, ? =0 1 2 3 4 5 " states="6" value="0, 1, 2, 3, 4, 5"/>
                                <charstatelabels id="UserDataType.0245" spec="beast.evolution.datatype.UserDataType" characterName="" codeMap="0=0, 1=1, 2=2, 3=3, 4=4, 5=5, ? =0 1 2 3 4 5 " states="6" value="0, 1, 2, 3, 4, 5"/>
                                <charstatelabels id="UserDataType.0246" spec="beast.evolution.datatype.UserDataType" characterName="" codeMap="0=0, 1=1, 2=2, 3=3, 4=4, 5=5, ? =0 1 2 3 4 5 " states="6" value="0, 1, 2, 3, 4, 5"/>
                                <charstatelabels id="UserDataType.0247" spec="beast.evolution.datatype.UserDataType" characterName="" codeMap="0=0, 1=1, 2=2, 3=3, 4=4, 5=5, ? =0 1 2 3 4 5 " states="6" value="0, 1, 2, 3, 4, 5"/>
                                <charstatelabels id="UserDataType.0248" spec="beast.evolution.datatype.UserDataType" characterName="" codeMap="0=0, 1=1, 2=2, 3=3, 4=4, 5=5, ? =0 1 2 3 4 5 " states="6" value="0, 1, 2, 3, 4, 5"/>
                                <charstatelabels id="UserDataType.0249" spec="beast.evolution.datatype.UserDataType" characterName="" codeMap="0=0, 1=1, 2=2, 3=3, 4=4, 5=5, ? =0 1 2 3 4 5 " states="6" value="0, 1, 2, 3, 4, 5"/>
                                <charstatelabels id="UserDataType.0250" spec="beast.evolution.datatype.UserDataType" characterName="" codeMap="0=0, 1=1, 2=2, 3=3, 4=4, 5=5, ? =0 1 2 3 4 5 " states="6" value="0, 1, 2, 3, 4, 5"/>
                                <charstatelabels id="UserDataType.0251" spec="beast.evolution.datatype.UserDataType" characterName="" codeMap="0=0, 1=1, 2=2, 3=3, 4=4, 5=5, ? =0 1 2 3 4 5 " states="6" value="0, 1, 2, 3, 4, 5"/>
                                <charstatelabels id="UserDataType.0252" spec="beast.evolution.datatype.UserDataType" characterName="" codeMap="0=0, 1=1, 2=2, 3=3, 4=4, 5=5, ? =0 1 2 3 4 5 " states="6" value="0, 1, 2, 3, 4, 5"/>
                                <charstatelabels id="UserDataType.0253" spec="beast.evolution.datatype.UserDataType" characterName="" codeMap="0=0, 1=1, 2=2, 3=3, 4=4, 5=5, ? =0 1 2 3 4 5 " states="6" value="0, 1, 2, 3, 4, 5"/>
                                <charstatelabels id="UserDataType.0254" spec="beast.evolution.datatype.UserDataType" characterName="" codeMap="0=0, 1=1, 2=2, 3=3, 4=4, 5=5, ? =0 1 2 3 4 5 " states="6" value="0, 1, 2, 3, 4, 5"/>
                                <charstatelabels id="UserDataType.0255" spec="beast.evolution.datatype.UserDataType" characterName="" codeMap="0=0, 1=1, 2=2, 3=3, 4=4, 5=5, ? =0 1 2 3 4 5 " states="6" value="0, 1, 2, 3, 4, 5"/>
                                <charstatelabels id="UserDataType.0256" spec="beast.evolution.datatype.UserDataType" characterName="" codeMap="0=0, 1=1, 2=2, 3=3, 4=4, 5=5, ? =0 1 2 3 4 5 " states="6" value="0, 1, 2, 3, 4, 5"/>
                                <charstatelabels id="UserDataType.0257" spec="beast.evolution.datatype.UserDataType" characterName="" codeMap="0=0, 1=1, 2=2, 3=3, 4=4, 5=5, ? =0 1 2 3 4 5 " states="6" value="0, 1, 2, 3, 4, 5"/>
                                <charstatelabels id="UserDataType.0258" spec="beast.evolution.datatype.UserDataType" characterName="" codeMap="0=0, 1=1, 2=2, 3=3, 4=4, 5=5, ? =0 1 2 3 4 5 " states="6" value="0, 1, 2, 3, 4, 5"/>
                                <charstatelabels id="UserDataType.0259" spec="beast.evolution.datatype.UserDataType" characterName="" codeMap="0=0, 1=1, 2=2, 3=3, 4=4, 5=5, ? =0 1 2 3 4 5 " states="6" value="0, 1, 2, 3, 4, 5"/>
                                <charstatelabels id="UserDataType.0260" spec="beast.evolution.datatype.UserDataType" characterName="" codeMap="0=0, 1=1, 2=2, 3=3, 4=4, 5=5, ? =0 1 2 3 4 5 " states="6" value="0, 1, 2, 3, 4, 5"/>
                                <charstatelabels id="UserDataType.0261" spec="beast.evolution.datatype.UserDataType" characterName="" codeMap="0=0, 1=1, 2=2, 3=3, 4=4, 5=5, ? =0 1 2 3 4 5 " states="6" value="0, 1, 2, 3, 4, 5"/>
                                <charstatelabels id="UserDataType.0262" spec="beast.evolution.datatype.UserDataType" characterName="" codeMap="0=0, 1=1, 2=2, 3=3, 4=4, 5=5, ? =0 1 2 3 4 5 " states="6" value="0, 1, 2, 3, 4, 5"/>
                                <charstatelabels id="UserDataType.0263" spec="beast.evolution.datatype.UserDataType" characterName="" codeMap="0=0, 1=1, 2=2, 3=3, 4=4, 5=5, ? =0 1 2 3 4 5 " states="6" value="0, 1, 2, 3, 4, 5"/>
                                <charstatelabels id="UserDataType.0264" spec="beast.evolution.datatype.UserDataType" characterName="" codeMap="0=0, 1=1, 2=2, 3=3, 4=4, 5=5, ? =0 1 2 3 4 5 " states="6" value="0, 1, 2, 3, 4, 5"/>
                                <charstatelabels id="UserDataType.0265" spec="beast.evolution.datatype.UserDataType" characterName="" codeMap="0=0, 1=1, 2=2, 3=3, 4=4, 5=5, ? =0 1 2 3 4 5 " states="6" value="0, 1, 2, 3, 4, 5"/>
                                <charstatelabels id="UserDataType.0266" spec="beast.evolution.datatype.UserDataType" characterName="" codeMap="0=0, 1=1, 2=2, 3=3, 4=4, 5=5, ? =0 1 2 3 4 5 " states="6" value="0, 1, 2, 3, 4, 5"/>
                                <charstatelabels id="UserDataType.0267" spec="beast.evolution.datatype.UserDataType" characterName="" codeMap="0=0, 1=1, 2=2, 3=3, 4=4, 5=5, ? =0 1 2 3 4 5 " states="6" value="0, 1, 2, 3, 4, 5"/>
                                <charstatelabels id="UserDataType.0268" spec="beast.evolution.datatype.UserDataType" characterName="" codeMap="0=0, 1=1, 2=2, 3=3, 4=4, 5=5, ? =0 1 2 3 4 5 " states="6" value="0, 1, 2, 3, 4, 5"/>
                                <charstatelabels id="UserDataType.0269" spec="beast.evolution.datatype.UserDataType" characterName="" codeMap="0=0, 1=1, 2=2, 3=3, 4=4, 5=5, ? =0 1 2 3 4 5 " states="6" value="0, 1, 2, 3, 4, 5"/>
                                <charstatelabels id="UserDataType.0270" spec="beast.evolution.datatype.UserDataType" characterName="" codeMap="0=0, 1=1, 2=2, 3=3, 4=4, 5=5, ? =0 1 2 3 4 5 " states="6" value="0, 1, 2, 3, 4, 5"/>
                                <charstatelabels id="UserDataType.0271" spec="beast.evolution.datatype.UserDataType" characterName="" codeMap="0=0, 1=1, 2=2, 3=3, 4=4, 5=5, ? =0 1 2 3 4 5 " states="6" value="0, 1, 2, 3, 4, 5"/>
                                <charstatelabels id="UserDataType.0272" spec="beast.evolution.datatype.UserDataType" characterName="" codeMap="0=0, 1=1, 2=2, 3=3, 4=4, 5=5, ? =0 1 2 3 4 5 " states="6" value="0, 1, 2, 3, 4, 5"/>
                                <charstatelabels id="UserDataType.0273" spec="beast.evolution.datatype.UserDataType" characterName="" codeMap="0=0, 1=1, 2=2, 3=3, 4=4, 5=5, ? =0 1 2 3 4 5 " states="6" value="0, 1, 2, 3, 4, 5"/>
                                <charstatelabels id="UserDataType.0274" spec="beast.evolution.datatype.UserDataType" characterName="" codeMap="0=0, 1=1, 2=2, 3=3, 4=4, 5=5, ? =0 1 2 3 4 5 " states="6" value="0, 1, 2, 3, 4, 5"/>
                                <charstatelabels id="UserDataType.0275" spec="beast.evolution.datatype.UserDataType" characterName="" codeMap="0=0, 1=1, 2=2, 3=3, 4=4, 5=5, ? =0 1 2 3 4 5 " states="6" value="0, 1, 2, 3, 4, 5"/>
                                <charstatelabels id="UserDataType.0276" spec="beast.evolution.datatype.UserDataType" characterName="" codeMap="0=0, 1=1, 2=2, 3=3, 4=4, 5=5, ? =0 1 2 3 4 5 " states="6" value="0, 1, 2, 3, 4, 5"/>
                                <charstatelabels id="UserDataType.0277" spec="beast.evolution.datatype.UserDataType" characterName="" codeMap="0=0, 1=1, 2=2, 3=3, 4=4, 5=5, ? =0 1 2 3 4 5 " states="6" value="0, 1, 2, 3, 4, 5"/>
                                <charstatelabels id="UserDataType.0278" spec="beast.evolution.datatype.UserDataType" characterName="" codeMap="0=0, 1=1, 2=2, 3=3, 4=4, 5=5, ? =0 1 2 3 4 5 " states="6" value="0, 1, 2, 3, 4, 5"/>
                                <charstatelabels id="UserDataType.0279" spec="beast.evolution.datatype.UserDataType" characterName="" codeMap="0=0, 1=1, 2=2, 3=3, 4=4, 5=5, ? =0 1 2 3 4 5 " states="6" value="0, 1, 2, 3, 4, 5"/>
                                <charstatelabels id="UserDataType.0280" spec="beast.evolution.datatype.UserDataType" characterName="" codeMap="0=0, 1=1, 2=2, 3=3, 4=4, 5=5, ? =0 1 2 3 4 5 " states="6" value="0, 1, 2, 3, 4, 5"/>
                                <charstatelabels id="UserDataType.0281" spec="beast.evolution.datatype.UserDataType" characterName="" codeMap="0=0, 1=1, 2=2, 3=3, 4=4, 5=5, ? =0 1 2 3 4 5 " states="6" value="0, 1, 2, 3, 4, 5"/>
                                <charstatelabels id="UserDataType.0282" spec="beast.evolution.datatype.UserDataType" characterName="" codeMap="0=0, 1=1, 2=2, 3=3, 4=4, 5=5, ? =0 1 2 3 4 5 " states="6" value="0, 1, 2, 3, 4, 5"/>
                                <charstatelabels id="UserDataType.0283" spec="beast.evolution.datatype.UserDataType" characterName="" codeMap="0=0, 1=1, 2=2, 3=3, 4=4, 5=5, ? =0 1 2 3 4 5 " states="6" value="0, 1, 2, 3, 4, 5"/>
                                <charstatelabels id="UserDataType.0284" spec="beast.evolution.datatype.UserDataType" characterName="" codeMap="0=0, 1=1, 2=2, 3=3, 4=4, 5=5, ? =0 1 2 3 4 5 " states="6" value="0, 1, 2, 3, 4, 5"/>
                                <charstatelabels id="UserDataType.0285" spec="beast.evolution.datatype.UserDataType" characterName="" codeMap="0=0, 1=1, 2=2, 3=3, 4=4, 5=5, ? =0 1 2 3 4 5 " states="6" value="0, 1, 2, 3, 4, 5"/>
                                <charstatelabels id="UserDataType.0286" spec="beast.evolution.datatype.UserDataType" characterName="" codeMap="0=0, 1=1, 2=2, 3=3, 4=4, 5=5, ? =0 1 2 3 4 5 " states="6" value="0, 1, 2, 3, 4, 5"/>
                                <charstatelabels id="UserDataType.0287" spec="beast.evolution.datatype.UserDataType" characterName="" codeMap="0=0, 1=1, 2=2, 3=3, 4=4, 5=5, ? =0 1 2 3 4 5 " states="6" value="0, 1, 2, 3, 4, 5"/>
                                <charstatelabels id="UserDataType.0288" spec="beast.evolution.datatype.UserDataType" characterName="" codeMap="0=0, 1=1, 2=2, 3=3, 4=4, 5=5, ? =0 1 2 3 4 5 " states="6" value="0, 1, 2, 3, 4, 5"/>
                                <charstatelabels id="UserDataType.0289" spec="beast.evolution.datatype.UserDataType" characterName="" codeMap="0=0, 1=1, 2=2, 3=3, 4=4, 5=5, ? =0 1 2 3 4 5 " states="6" value="0, 1, 2, 3, 4, 5"/>
                                <charstatelabels id="UserDataType.0290" spec="beast.evolution.datatype.UserDataType" characterName="" codeMap="0=0, 1=1, 2=2, 3=3, 4=4, 5=5, ? =0 1 2 3 4 5 " states="6" value="0, 1, 2, 3, 4, 5"/>
                                <charstatelabels id="UserDataType.0291" spec="beast.evolution.datatype.UserDataType" characterName="" codeMap="0=0, 1=1, 2=2, 3=3, 4=4, 5=5, ? =0 1 2 3 4 5 " states="6" value="0, 1, 2, 3, 4, 5"/>
                                <charstatelabels id="UserDataType.0292" spec="beast.evolution.datatype.UserDataType" characterName="" codeMap="0=0, 1=1, 2=2, 3=3, 4=4, 5=5, ? =0 1 2 3 4 5 " states="6" value="0, 1, 2, 3, 4, 5"/>
                                <charstatelabels id="UserDataType.0293" spec="beast.evolution.datatype.UserDataType" characterName="" codeMap="0=0, 1=1, 2=2, 3=3, 4=4, 5=5, ? =0 1 2 3 4 5 " states="6" value="0, 1, 2, 3, 4, 5"/>
                                <charstatelabels id="UserDataType.0294" spec="beast.evolution.datatype.UserDataType" characterName="" codeMap="0=0, 1=1, 2=2, 3=3, 4=4, 5=5, ? =0 1 2 3 4 5 " states="6" value="0, 1, 2, 3, 4, 5"/>
                                <charstatelabels id="UserDataType.0295" spec="beast.evolution.datatype.UserDataType" characterName="" codeMap="0=0, 1=1, 2=2, 3=3, 4=4, 5=5, ? =0 1 2 3 4 5 " states="6" value="0, 1, 2, 3, 4, 5"/>
                                <charstatelabels id="UserDataType.0296" spec="beast.evolution.datatype.UserDataType" characterName="" codeMap="0=0, 1=1, 2=2, 3=3, 4=4, 5=5, ? =0 1 2 3 4 5 " states="6" value="0, 1, 2, 3, 4, 5"/>
                                <charstatelabels id="UserDataType.0297" spec="beast.evolution.datatype.UserDataType" characterName="" codeMap="0=0, 1=1, 2=2, 3=3, 4=4, 5=5, ? =0 1 2 3 4 5 " states="6" value="0, 1, 2, 3, 4, 5"/>
                                <charstatelabels id="UserDataType.0298" spec="beast.evolution.datatype.UserDataType" characterName="" codeMap="0=0, 1=1, 2=2, 3=3, 4=4, 5=5, ? =0 1 2 3 4 5 " states="6" value="0, 1, 2, 3, 4, 5"/>
                                <charstatelabels id="UserDataType.0299" spec="beast.evolution.datatype.UserDataType" characterName="" codeMap="0=0, 1=1, 2=2, 3=3, 4=4, 5=5, ? =0 1 2 3 4 5 " states="6" value="0, 1, 2, 3, 4, 5"/>
                                <charstatelabels id="UserDataType.0300" spec="beast.evolution.datatype.UserDataType" characterName="" codeMap="0=0, 1=1, 2=2, 3=3, 4=4, 5=5, ? =0 1 2 3 4 5 " states="6" value="0, 1, 2, 3, 4, 5"/>
                                <charstatelabels id="UserDataType.0301" spec="beast.evolution.datatype.UserDataType" characterName="" codeMap="0=0, 1=1, 2=2, 3=3, 4=4, 5=5, ? =0 1 2 3 4 5 " states="6" value="0, 1, 2, 3, 4, 5"/>
                                <charstatelabels id="UserDataType.0302" spec="beast.evolution.datatype.UserDataType" characterName="" codeMap="0=0, 1=1, 2=2, 3=3, 4=4, 5=5, ? =0 1 2 3 4 5 " states="6" value="0, 1, 2, 3, 4, 5"/>
                                <charstatelabels id="UserDataType.0303" spec="beast.evolution.datatype.UserDataType" characterName="" codeMap="0=0, 1=1, 2=2, 3=3, 4=4, 5=5, ? =0 1 2 3 4 5 " states="6" value="0, 1, 2, 3, 4, 5"/>
                                <charstatelabels id="UserDataType.0304" spec="beast.evolution.datatype.UserDataType" characterName="" codeMap="0=0, 1=1, 2=2, 3=3, 4=4, 5=5, ? =0 1 2 3 4 5 " states="6" value="0, 1, 2, 3, 4, 5"/>
                                <charstatelabels id="UserDataType.0305" spec="beast.evolution.datatype.UserDataType" characterName="" codeMap="0=0, 1=1, 2=2, 3=3, 4=4, 5=5, ? =0 1 2 3 4 5 " states="6" value="0, 1, 2, 3, 4, 5"/>
                                <charstatelabels id="UserDataType.0306" spec="beast.evolution.datatype.UserDataType" characterName="" codeMap="0=0, 1=1, 2=2, 3=3, 4=4, 5=5, ? =0 1 2 3 4 5 " states="6" value="0, 1, 2, 3, 4, 5"/>
                                <charstatelabels id="UserDataType.0307" spec="beast.evolution.datatype.UserDataType" characterName="" codeMap="0=0, 1=1, 2=2, 3=3, 4=4, 5=5, ? =0 1 2 3 4 5 " states="6" value="0, 1, 2, 3, 4, 5"/>
                                <charstatelabels id="UserDataType.0308" spec="beast.evolution.datatype.UserDataType" characterName="" codeMap="0=0, 1=1, 2=2, 3=3, 4=4, 5=5, ? =0 1 2 3 4 5 " states="6" value="0, 1, 2, 3, 4, 5"/>
                                <charstatelabels id="UserDataType.0309" spec="beast.evolution.datatype.UserDataType" characterName="" codeMap="0=0, 1=1, 2=2, 3=3, 4=4, 5=5, ? =0 1 2 3 4 5 " states="6" value="0, 1, 2, 3, 4, 5"/>
                                <charstatelabels id="UserDataType.0310" spec="beast.evolution.datatype.UserDataType" characterName="" codeMap="0=0, 1=1, 2=2, 3=3, 4=4, 5=5, ? =0 1 2 3 4 5 " states="6" value="0, 1, 2, 3, 4, 5"/>
                                <charstatelabels id="UserDataType.0311" spec="beast.evolution.datatype.UserDataType" characterName="" codeMap="0=0, 1=1, 2=2, 3=3, 4=4, 5=5, ? =0 1 2 3 4 5 " states="6" value="0, 1, 2, 3, 4, 5"/>
                                <charstatelabels id="UserDataType.0312" spec="beast.evolution.datatype.UserDataType" characterName="" codeMap="0=0, 1=1, 2=2, 3=3, 4=4, 5=5, ? =0 1 2 3 4 5 " states="6" value="0, 1, 2, 3, 4, 5"/>
                                <charstatelabels id="UserDataType.0313" spec="beast.evolution.datatype.UserDataType" characterName="" codeMap="0=0, 1=1, 2=2, 3=3, 4=4, 5=5, ? =0 1 2 3 4 5 " states="6" value="0, 1, 2, 3, 4, 5"/>
                                <charstatelabels id="UserDataType.0314" spec="beast.evolution.datatype.UserDataType" characterName="" codeMap="0=0, 1=1, 2=2, 3=3, 4=4, 5=5, ? =0 1 2 3 4 5 " states="6" value="0, 1, 2, 3, 4, 5"/>
                                <charstatelabels id="UserDataType.0315" spec="beast.evolution.datatype.UserDataType" characterName="" codeMap="0=0, 1=1, 2=2, 3=3, 4=4, 5=5, ? =0 1 2 3 4 5 " states="6" value="0, 1, 2, 3, 4, 5"/>
                                <charstatelabels id="UserDataType.0316" spec="beast.evolution.datatype.UserDataType" characterName="" codeMap="0=0, 1=1, 2=2, 3=3, 4=4, 5=5, ? =0 1 2 3 4 5 " states="6" value="0, 1, 2, 3, 4, 5"/>
                                <charstatelabels id="UserDataType.0317" spec="beast.evolution.datatype.UserDataType" characterName="" codeMap="0=0, 1=1, 2=2, 3=3, 4=4, 5=5, ? =0 1 2 3 4 5 " states="6" value="0, 1, 2, 3, 4, 5"/>
                                <charstatelabels id="UserDataType.0318" spec="beast.evolution.datatype.UserDataType" characterName="" codeMap="0=0, 1=1, 2=2, 3=3, 4=4, 5=5, ? =0 1 2 3 4 5 " states="6" value="0, 1, 2, 3, 4, 5"/>
                                <charstatelabels id="UserDataType.0319" spec="beast.evolution.datatype.UserDataType" characterName="" codeMap="0=0, 1=1, 2=2, 3=3, 4=4, 5=5, ? =0 1 2 3 4 5 " states="6" value="0, 1, 2, 3, 4, 5"/>
                                <charstatelabels id="UserDataType.0320" spec="beast.evolution.datatype.UserDataType" characterName="" codeMap="0=0, 1=1, 2=2, 3=3, 4=4, 5=5, ? =0 1 2 3 4 5 " states="6" value="0, 1, 2, 3, 4, 5"/>
                                <charstatelabels id="UserDataType.0321" spec="beast.evolution.datatype.UserDataType" characterName="" codeMap="0=0, 1=1, 2=2, 3=3, 4=4, 5=5, ? =0 1 2 3 4 5 " states="6" value="0, 1, 2, 3, 4, 5"/>
                                <charstatelabels id="UserDataType.0322" spec="beast.evolution.datatype.UserDataType" characterName="" codeMap="0=0, 1=1, 2=2, 3=3, 4=4, 5=5, ? =0 1 2 3 4 5 " states="6" value="0, 1, 2, 3, 4, 5"/>
                                <charstatelabels id="UserDataType.0323" spec="beast.evolution.datatype.UserDataType" characterName="" codeMap="0=0, 1=1, 2=2, 3=3, 4=4, 5=5, ? =0 1 2 3 4 5 " states="6" value="0, 1, 2, 3, 4, 5"/>
                                <charstatelabels id="UserDataType.0324" spec="beast.evolution.datatype.UserDataType" characterName="" codeMap="0=0, 1=1, 2=2, 3=3, 4=4, 5=5, ? =0 1 2 3 4 5 " states="6" value="0, 1, 2, 3, 4, 5"/>
                                <charstatelabels id="UserDataType.0325" spec="beast.evolution.datatype.UserDataType" characterName="" codeMap="0=0, 1=1, 2=2, 3=3, 4=4, 5=5, ? =0 1 2 3 4 5 " states="6" value="0, 1, 2, 3, 4, 5"/>
                                <charstatelabels id="UserDataType.0326" spec="beast.evolution.datatype.UserDataType" characterName="" codeMap="0=0, 1=1, 2=2, 3=3, 4=4, 5=5, ? =0 1 2 3 4 5 " states="6" value="0, 1, 2, 3, 4, 5"/>
                                <charstatelabels id="UserDataType.0327" spec="beast.evolution.datatype.UserDataType" characterName="" codeMap="0=0, 1=1, 2=2, 3=3, 4=4, 5=5, ? =0 1 2 3 4 5 " states="6" value="0, 1, 2, 3, 4, 5"/>
                                <charstatelabels id="UserDataType.0328" spec="beast.evolution.datatype.UserDataType" characterName="" codeMap="0=0, 1=1, 2=2, 3=3, 4=4, 5=5, ? =0 1 2 3 4 5 " states="6" value="0, 1, 2, 3, 4, 5"/>
                                <charstatelabels id="UserDataType.0329" spec="beast.evolution.datatype.UserDataType" characterName="" codeMap="0=0, 1=1, 2=2, 3=3, 4=4, 5=5, ? =0 1 2 3 4 5 " states="6" value="0, 1, 2, 3, 4, 5"/>
                                <charstatelabels id="UserDataType.0330" spec="beast.evolution.datatype.UserDataType" characterName="" codeMap="0=0, 1=1, 2=2, 3=3, 4=4, 5=5, ? =0 1 2 3 4 5 " states="6" value="0, 1, 2, 3, 4, 5"/>
                                <charstatelabels id="UserDataType.0331" spec="beast.evolution.datatype.UserDataType" characterName="" codeMap="0=0, 1=1, 2=2, 3=3, 4=4, 5=5, ? =0 1 2 3 4 5 " states="6" value="0, 1, 2, 3, 4, 5"/>
                                <charstatelabels id="UserDataType.0332" spec="beast.evolution.datatype.UserDataType" characterName="" codeMap="0=0, 1=1, 2=2, 3=3, 4=4, 5=5, ? =0 1 2 3 4 5 " states="6" value="0, 1, 2, 3, 4, 5"/>
                                <charstatelabels id="UserDataType.0333" spec="beast.evolution.datatype.UserDataType" characterName="" codeMap="0=0, 1=1, 2=2, 3=3, 4=4, 5=5, ? =0 1 2 3 4 5 " states="6" value="0, 1, 2, 3, 4, 5"/>
                                <charstatelabels id="UserDataType.0334" spec="beast.evolution.datatype.UserDataType" characterName="" codeMap="0=0, 1=1, 2=2, 3=3, 4=4, 5=5, ? =0 1 2 3 4 5 " states="6" value="0, 1, 2, 3, 4, 5"/>
                                <charstatelabels id="UserDataType.0335" spec="beast.evolution.datatype.UserDataType" characterName="" codeMap="0=0, 1=1, 2=2, 3=3, 4=4, 5=5, ? =0 1 2 3 4 5 " states="6" value="0, 1, 2, 3, 4, 5"/>
                                <charstatelabels id="UserDataType.0336" spec="beast.evolution.datatype.UserDataType" characterName="" codeMap="0=0, 1=1, 2=2, 3=3, 4=4, 5=5, ? =0 1 2 3 4 5 " states="6" value="0, 1, 2, 3, 4, 5"/>
                                <charstatelabels id="UserDataType.0337" spec="beast.evolution.datatype.UserDataType" characterName="" codeMap="0=0, 1=1, 2=2, 3=3, 4=4, 5=5, ? =0 1 2 3 4 5 " states="6" value="0, 1, 2, 3, 4, 5"/>
                                <charstatelabels id="UserDataType.0338" spec="beast.evolution.datatype.UserDataType" characterName="" codeMap="0=0, 1=1, 2=2, 3=3, 4=4, 5=5, ? =0 1 2 3 4 5 " states="6" value="0, 1, 2, 3, 4, 5"/>
                                <charstatelabels id="UserDataType.0339" spec="beast.evolution.datatype.UserDataType" characterName="" codeMap="0=0, 1=1, 2=2, 3=3, 4=4, 5=5, ? =0 1 2 3 4 5 " states="6" value="0, 1, 2, 3, 4, 5"/>
                                <charstatelabels id="UserDataType.0340" spec="beast.evolution.datatype.UserDataType" characterName="" codeMap="0=0, 1=1, 2=2, 3=3, 4=4, 5=5, ? =0 1 2 3 4 5 " states="6" value="0, 1, 2, 3, 4, 5"/>
                                <charstatelabels id="UserDataType.0341" spec="beast.evolution.datatype.UserDataType" characterName="" codeMap="0=0, 1=1, 2=2, 3=3, 4=4, 5=5, ? =0 1 2 3 4 5 " states="6" value="0, 1, 2, 3, 4, 5"/>
                                <charstatelabels id="UserDataType.0342" spec="beast.evolution.datatype.UserDataType" characterName="" codeMap="0=0, 1=1, 2=2, 3=3, 4=4, 5=5, ? =0 1 2 3 4 5 " states="6" value="0, 1, 2, 3, 4, 5"/>
                                <charstatelabels id="UserDataType.0343" spec="beast.evolution.datatype.UserDataType" characterName="" codeMap="0=0, 1=1, 2=2, 3=3, 4=4, 5=5, ? =0 1 2 3 4 5 " states="6" value="0, 1, 2, 3, 4, 5"/>
                                <charstatelabels id="UserDataType.0344" spec="beast.evolution.datatype.UserDataType" characterName="" codeMap="0=0, 1=1, 2=2, 3=3, 4=4, 5=5, ? =0 1 2 3 4 5 " states="6" value="0, 1, 2, 3, 4, 5"/>
                                <charstatelabels id="UserDataType.0345" spec="beast.evolution.datatype.UserDataType" characterName="" codeMap="0=0, 1=1, 2=2, 3=3, 4=4, 5=5, ? =0 1 2 3 4 5 " states="6" value="0, 1, 2, 3, 4, 5"/>
                                <charstatelabels id="UserDataType.0346" spec="beast.evolution.datatype.UserDataType" characterName="" codeMap="0=0, 1=1, 2=2, 3=3, 4=4, 5=5, ? =0 1 2 3 4 5 " states="6" value="0, 1, 2, 3, 4, 5"/>
                                <charstatelabels id="UserDataType.0347" spec="beast.evolution.datatype.UserDataType" characterName="" codeMap="0=0, 1=1, 2=2, 3=3, 4=4, 5=5, ? =0 1 2 3 4 5 " states="6" value="0, 1, 2, 3, 4, 5"/>
                                <charstatelabels id="UserDataType.0348" spec="beast.evolution.datatype.UserDataType" characterName="" codeMap="0=0, 1=1, 2=2, 3=3, 4=4, 5=5, ? =0 1 2 3 4 5 " states="6" value="0, 1, 2, 3, 4, 5"/>
                                <charstatelabels id="UserDataType.0349" spec="beast.evolution.datatype.UserDataType" characterName="" codeMap="0=0, 1=1, 2=2, 3=3, 4=4, 5=5, ? =0 1 2 3 4 5 " states="6" value="0, 1, 2, 3, 4, 5"/>
                                <charstatelabels id="UserDataType.0350" spec="beast.evolution.datatype.UserDataType" characterName="" codeMap="0=0, 1=1, 2=2, 3=3, 4=4, 5=5, ? =0 1 2 3 4 5 " states="6" value="0, 1, 2, 3, 4, 5"/>
                                <charstatelabels id="UserDataType.0351" spec="beast.evolution.datatype.UserDataType" characterName="" codeMap="0=0, 1=1, 2=2, 3=3, 4=4, 5=5, ? =0 1 2 3 4 5 " states="6" value="0, 1, 2, 3, 4, 5"/>
                                <charstatelabels id="UserDataType.0352" spec="beast.evolution.datatype.UserDataType" characterName="" codeMap="0=0, 1=1, 2=2, 3=3, 4=4, 5=5, ? =0 1 2 3 4 5 " states="6" value="0, 1, 2, 3, 4, 5"/>
                                <charstatelabels id="UserDataType.0353" spec="beast.evolution.datatype.UserDataType" characterName="" codeMap="0=0, 1=1, 2=2, 3=3, 4=4, 5=5, ? =0 1 2 3 4 5 " states="6" value="0, 1, 2, 3, 4, 5"/>
                                <charstatelabels id="UserDataType.0354" spec="beast.evolution.datatype.UserDataType" characterName="" codeMap="0=0, 1=1, 2=2, 3=3, 4=4, 5=5, ? =0 1 2 3 4 5 " states="6" value="0, 1, 2, 3, 4, 5"/>
                                <charstatelabels id="UserDataType.0355" spec="beast.evolution.datatype.UserDataType" characterName="" codeMap="0=0, 1=1, 2=2, 3=3, 4=4, 5=5, ? =0 1 2 3 4 5 " states="6" value="0, 1, 2, 3, 4, 5"/>
                                <charstatelabels id="UserDataType.0356" spec="beast.evolution.datatype.UserDataType" characterName="" codeMap="0=0, 1=1, 2=2, 3=3, 4=4, 5=5, ? =0 1 2 3 4 5 " states="6" value="0, 1, 2, 3, 4, 5"/>
                                <charstatelabels id="UserDataType.0357" spec="beast.evolution.datatype.UserDataType" characterName="" codeMap="0=0, 1=1, 2=2, 3=3, 4=4, 5=5, ? =0 1 2 3 4 5 " states="6" value="0, 1, 2, 3, 4, 5"/>
                                <charstatelabels id="UserDataType.0358" spec="beast.evolution.datatype.UserDataType" characterName="" codeMap="0=0, 1=1, 2=2, 3=3, 4=4, 5=5, ? =0 1 2 3 4 5 " states="6" value="0, 1, 2, 3, 4, 5"/>
                                <charstatelabels id="UserDataType.0359" spec="beast.evolution.datatype.UserDataType" characterName="" codeMap="0=0, 1=1, 2=2, 3=3, 4=4, 5=5, ? =0 1 2 3 4 5 " states="6" value="0, 1, 2, 3, 4, 5"/>
                                <charstatelabels id="UserDataType.0360" spec="beast.evolution.datatype.UserDataType" characterName="" codeMap="0=0, 1=1, 2=2, 3=3, 4=4, 5=5, ? =0 1 2 3 4 5 " states="6" value="0, 1, 2, 3, 4, 5"/>
                                <charstatelabels id="UserDataType.0361" spec="beast.evolution.datatype.UserDataType" characterName="" codeMap="0=0, 1=1, 2=2, 3=3, 4=4, 5=5, ? =0 1 2 3 4 5 " states="6" value="0, 1, 2, 3, 4, 5"/>
                                <charstatelabels id="UserDataType.0362" spec="beast.evolution.datatype.UserDataType" characterName="" codeMap="0=0, 1=1, 2=2, 3=3, 4=4, 5=5, ? =0 1 2 3 4 5 " states="6" value="0, 1, 2, 3, 4, 5"/>
                                <charstatelabels id="UserDataType.0363" spec="beast.evolution.datatype.UserDataType" characterName="" codeMap="0=0, 1=1, 2=2, 3=3, 4=4, 5=5, ? =0 1 2 3 4 5 " states="6" value="0, 1, 2, 3, 4, 5"/>
                                <charstatelabels id="UserDataType.0364" spec="beast.evolution.datatype.UserDataType" characterName="" codeMap="0=0, 1=1, 2=2, 3=3, 4=4, 5=5, ? =0 1 2 3 4 5 " states="6" value="0, 1, 2, 3, 4, 5"/>
                                <charstatelabels id="UserDataType.0365" spec="beast.evolution.datatype.UserDataType" characterName="" codeMap="0=0, 1=1, 2=2, 3=3, 4=4, 5=5, ? =0 1 2 3 4 5 " states="6" value="0, 1, 2, 3, 4, 5"/>
                                <charstatelabels id="UserDataType.0366" spec="beast.evolution.datatype.UserDataType" characterName="" codeMap="0=0, 1=1, 2=2, 3=3, 4=4, 5=5, ? =0 1 2 3 4 5 " states="6" value="0, 1, 2, 3, 4, 5"/>
                                <charstatelabels id="UserDataType.0367" spec="beast.evolution.datatype.UserDataType" characterName="" codeMap="0=0, 1=1, 2=2, 3=3, 4=4, 5=5, ? =0 1 2 3 4 5 " states="6" value="0, 1, 2, 3, 4, 5"/>
                                <charstatelabels id="UserDataType.0368" spec="beast.evolution.datatype.UserDataType" characterName="" codeMap="0=0, 1=1, 2=2, 3=3, 4=4, 5=5, ? =0 1 2 3 4 5 " states="6" value="0, 1, 2, 3, 4, 5"/>
                                <charstatelabels id="UserDataType.0369" spec="beast.evolution.datatype.UserDataType" characterName="" codeMap="0=0, 1=1, 2=2, 3=3, 4=4, 5=5, ? =0 1 2 3 4 5 " states="6" value="0, 1, 2, 3, 4, 5"/>
                                <charstatelabels id="UserDataType.0370" spec="beast.evolution.datatype.UserDataType" characterName="" codeMap="0=0, 1=1, 2=2, 3=3, 4=4, 5=5, ? =0 1 2 3 4 5 " states="6" value="0, 1, 2, 3, 4, 5"/>
                                <charstatelabels id="UserDataType.0371" spec="beast.evolution.datatype.UserDataType" characterName="" codeMap="0=0, 1=1, 2=2, 3=3, 4=4, 5=5, ? =0 1 2 3 4 5 " states="6" value="0, 1, 2, 3, 4, 5"/>
                                <charstatelabels id="UserDataType.0372" spec="beast.evolution.datatype.UserDataType" characterName="" codeMap="0=0, 1=1, 2=2, 3=3, 4=4, 5=5, ? =0 1 2 3 4 5 " states="6" value="0, 1, 2, 3, 4, 5"/>
                                <charstatelabels id="UserDataType.0373" spec="beast.evolution.datatype.UserDataType" characterName="" codeMap="0=0, 1=1, 2=2, 3=3, 4=4, 5=5, ? =0 1 2 3 4 5 " states="6" value="0, 1, 2, 3, 4, 5"/>
                                <charstatelabels id="UserDataType.0374" spec="beast.evolution.datatype.UserDataType" characterName="" codeMap="0=0, 1=1, 2=2, 3=3, 4=4, 5=5, ? =0 1 2 3 4 5 " states="6" value="0, 1, 2, 3, 4, 5"/>
                                <charstatelabels id="UserDataType.0375" spec="beast.evolution.datatype.UserDataType" characterName="" codeMap="0=0, 1=1, 2=2, 3=3, 4=4, 5=5, ? =0 1 2 3 4 5 " states="6" value="0, 1, 2, 3, 4, 5"/>
                                <charstatelabels id="UserDataType.0376" spec="beast.evolution.datatype.UserDataType" characterName="" codeMap="0=0, 1=1, 2=2, 3=3, 4=4, 5=5, ? =0 1 2 3 4 5 " states="6" value="0, 1, 2, 3, 4, 5"/>
                                <charstatelabels id="UserDataType.0377" spec="beast.evolution.datatype.UserDataType" characterName="" codeMap="0=0, 1=1, 2=2, 3=3, 4=4, 5=5, ? =0 1 2 3 4 5 " states="6" value="0, 1, 2, 3, 4, 5"/>
                                <charstatelabels id="UserDataType.0378" spec="beast.evolution.datatype.UserDataType" characterName="" codeMap="0=0, 1=1, 2=2, 3=3, 4=4, 5=5, ? =0 1 2 3 4 5 " states="6" value="0, 1, 2, 3, 4, 5"/>
                                <charstatelabels id="UserDataType.0379" spec="beast.evolution.datatype.UserDataType" characterName="" codeMap="0=0, 1=1, 2=2, 3=3, 4=4, 5=5, ? =0 1 2 3 4 5 " states="6" value="0, 1, 2, 3, 4, 5"/>
                                <charstatelabels id="UserDataType.0380" spec="beast.evolution.datatype.UserDataType" characterName="" codeMap="0=0, 1=1, 2=2, 3=3, 4=4, 5=5, ? =0 1 2 3 4 5 " states="6" value="0, 1, 2, 3, 4, 5"/>
                                <charstatelabels id="UserDataType.0381" spec="beast.evolution.datatype.UserDataType" characterName="" codeMap="0=0, 1=1, 2=2, 3=3, 4=4, 5=5, ? =0 1 2 3 4 5 " states="6" value="0, 1, 2, 3, 4, 5"/>
                                <charstatelabels id="UserDataType.0382" spec="beast.evolution.datatype.UserDataType" characterName="" codeMap="0=0, 1=1, 2=2, 3=3, 4=4, 5=5, ? =0 1 2 3 4 5 " states="6" value="0, 1, 2, 3, 4, 5"/>
                                <charstatelabels id="UserDataType.0383" spec="beast.evolution.datatype.UserDataType" characterName="" codeMap="0=0, 1=1, 2=2, 3=3, 4=4, 5=5, ? =0 1 2 3 4 5 " states="6" value="0, 1, 2, 3, 4, 5"/>
                                <charstatelabels id="UserDataType.0384" spec="beast.evolution.datatype.UserDataType" characterName="" codeMap="0=0, 1=1, 2=2, 3=3, 4=4, 5=5, ? =0 1 2 3 4 5 " states="6" value="0, 1, 2, 3, 4, 5"/>
                                <charstatelabels id="UserDataType.0385" spec="beast.evolution.datatype.UserDataType" characterName="" codeMap="0=0, 1=1, 2=2, 3=3, 4=4, 5=5, ? =0 1 2 3 4 5 " states="6" value="0, 1, 2, 3, 4, 5"/>
                                <charstatelabels id="UserDataType.0386" spec="beast.evolution.datatype.UserDataType" characterName="" codeMap="0=0, 1=1, 2=2, 3=3, 4=4, 5=5, ? =0 1 2 3 4 5 " states="6" value="0, 1, 2, 3, 4, 5"/>
                                <charstatelabels id="UserDataType.0387" spec="beast.evolution.datatype.UserDataType" characterName="" codeMap="0=0, 1=1, 2=2, 3=3, 4=4, 5=5, ? =0 1 2 3 4 5 " states="6" value="0, 1, 2, 3, 4, 5"/>
                                <charstatelabels id="UserDataType.0388" spec="beast.evolution.datatype.UserDataType" characterName="" codeMap="0=0, 1=1, 2=2, 3=3, 4=4, 5=5, ? =0 1 2 3 4 5 " states="6" value="0, 1, 2, 3, 4, 5"/>
                                <charstatelabels id="UserDataType.0389" spec="beast.evolution.datatype.UserDataType" characterName="" codeMap="0=0, 1=1, 2=2, 3=3, 4=4, 5=5, ? =0 1 2 3 4 5 " states="6" value="0, 1, 2, 3, 4, 5"/>
                                <charstatelabels id="UserDataType.0390" spec="beast.evolution.datatype.UserDataType" characterName="" codeMap="0=0, 1=1, 2=2, 3=3, 4=4, 5=5, ? =0 1 2 3 4 5 " states="6" value="0, 1, 2, 3, 4, 5"/>
                                <charstatelabels id="UserDataType.0391" spec="beast.evolution.datatype.UserDataType" characterName="" codeMap="0=0, 1=1, 2=2, 3=3, 4=4, 5=5, ? =0 1 2 3 4 5 " states="6" value="0, 1, 2, 3, 4, 5"/>
                                <charstatelabels id="UserDataType.0392" spec="beast.evolution.datatype.UserDataType" characterName="" codeMap="0=0, 1=1, 2=2, 3=3, 4=4, 5=5, ? =0 1 2 3 4 5 " states="6" value="0, 1, 2, 3, 4, 5"/>
                                <charstatelabels id="UserDataType.0393" spec="beast.evolution.datatype.UserDataType" characterName="" codeMap="0=0, 1=1, 2=2, 3=3, 4=4, 5=5, ? =0 1 2 3 4 5 " states="6" value="0, 1, 2, 3, 4, 5"/>
                                <charstatelabels id="UserDataType.0394" spec="beast.evolution.datatype.UserDataType" characterName="" codeMap="0=0, 1=1, 2=2, 3=3, 4=4, 5=5, ? =0 1 2 3 4 5 " states="6" value="0, 1, 2, 3, 4, 5"/>
                                <charstatelabels id="UserDataType.0395" spec="beast.evolution.datatype.UserDataType" characterName="" codeMap="0=0, 1=1, 2=2, 3=3, 4=4, 5=5, ? =0 1 2 3 4 5 " states="6" value="0, 1, 2, 3, 4, 5"/>
                                <charstatelabels id="UserDataType.0396" spec="beast.evolution.datatype.UserDataType" characterName="" codeMap="0=0, 1=1, 2=2, 3=3, 4=4, 5=5, ? =0 1 2 3 4 5 " states="6" value="0, 1, 2, 3, 4, 5"/>
                                <charstatelabels id="UserDataType.0397" spec="beast.evolution.datatype.UserDataType" characterName="" codeMap="0=0, 1=1, 2=2, 3=3, 4=4, 5=5, ? =0 1 2 3 4 5 " states="6" value="0, 1, 2, 3, 4, 5"/>
                                <charstatelabels id="UserDataType.0398" spec="beast.evolution.datatype.UserDataType" characterName="" codeMap="0=0, 1=1, 2=2, 3=3, 4=4, 5=5, ? =0 1 2 3 4 5 " states="6" value="0, 1, 2, 3, 4, 5"/>
                                <charstatelabels id="UserDataType.0399" spec="beast.evolution.datatype.UserDataType" characterName="" codeMap="0=0, 1=1, 2=2, 3=3, 4=4, 5=5, ? =0 1 2 3 4 5 " states="6" value="0, 1, 2, 3, 4, 5"/>
                                <charstatelabels id="UserDataType.0400" spec="beast.evolution.datatype.UserDataType" characterName="" codeMap="0=0, 1=1, 2=2, 3=3, 4=4, 5=5, ? =0 1 2 3 4 5 " states="6" value="0, 1, 2, 3, 4, 5"/>
                                <charstatelabels id="UserDataType.0401" spec="beast.evolution.datatype.UserDataType" characterName="" codeMap="0=0, 1=1, 2=2, 3=3, 4=4, 5=5, ? =0 1 2 3 4 5 " states="6" value="0, 1, 2, 3, 4, 5"/>
                                <charstatelabels id="UserDataType.0402" spec="beast.evolution.datatype.UserDataType" characterName="" codeMap="0=0, 1=1, 2=2, 3=3, 4=4, 5=5, ? =0 1 2 3 4 5 " states="6" value="0, 1, 2, 3, 4, 5"/>
                                <charstatelabels id="UserDataType.0403" spec="beast.evolution.datatype.UserDataType" characterName="" codeMap="0=0, 1=1, 2=2, 3=3, 4=4, 5=5, ? =0 1 2 3 4 5 " states="6" value="0, 1, 2, 3, 4, 5"/>
                                <charstatelabels id="UserDataType.0404" spec="beast.evolution.datatype.UserDataType" characterName="" codeMap="0=0, 1=1, 2=2, 3=3, 4=4, 5=5, ? =0 1 2 3 4 5 " states="6" value="0, 1, 2, 3, 4, 5"/>
                                <charstatelabels id="UserDataType.0405" spec="beast.evolution.datatype.UserDataType" characterName="" codeMap="0=0, 1=1, 2=2, 3=3, 4=4, 5=5, ? =0 1 2 3 4 5 " states="6" value="0, 1, 2, 3, 4, 5"/>
                                <charstatelabels id="UserDataType.0406" spec="beast.evolution.datatype.UserDataType" characterName="" codeMap="0=0, 1=1, 2=2, 3=3, 4=4, 5=5, ? =0 1 2 3 4 5 " states="6" value="0, 1, 2, 3, 4, 5"/>
                                <charstatelabels id="UserDataType.0407" spec="beast.evolution.datatype.UserDataType" characterName="" codeMap="0=0, 1=1, 2=2, 3=3, 4=4, 5=5, ? =0 1 2 3 4 5 " states="6" value="0, 1, 2, 3, 4, 5"/>
                                <charstatelabels id="UserDataType.0408" spec="beast.evolution.datatype.UserDataType" characterName="" codeMap="0=0, 1=1, 2=2, 3=3, 4=4, 5=5, ? =0 1 2 3 4 5 " states="6" value="0, 1, 2, 3, 4, 5"/>
                                <charstatelabels id="UserDataType.0409" spec="beast.evolution.datatype.UserDataType" characterName="" codeMap="0=0, 1=1, 2=2, 3=3, 4=4, 5=5, ? =0 1 2 3 4 5 " states="6" value="0, 1, 2, 3, 4, 5"/>
                                <charstatelabels id="UserDataType.0410" spec="beast.evolution.datatype.UserDataType" characterName="" codeMap="0=0, 1=1, 2=2, 3=3, 4=4, 5=5, ? =0 1 2 3 4 5 " states="6" value="0, 1, 2, 3, 4, 5"/>
                                <charstatelabels id="UserDataType.0411" spec="beast.evolution.datatype.UserDataType" characterName="" codeMap="0=0, 1=1, 2=2, 3=3, 4=4, 5=5, ? =0 1 2 3 4 5 " states="6" value="0, 1, 2, 3, 4, 5"/>
                                <charstatelabels id="UserDataType.0412" spec="beast.evolution.datatype.UserDataType" characterName="" codeMap="0=0, 1=1, 2=2, 3=3, 4=4, 5=5, ? =0 1 2 3 4 5 " states="6" value="0, 1, 2, 3, 4, 5"/>
                                <charstatelabels id="UserDataType.0413" spec="beast.evolution.datatype.UserDataType" characterName="" codeMap="0=0, 1=1, 2=2, 3=3, 4=4, 5=5, ? =0 1 2 3 4 5 " states="6" value="0, 1, 2, 3, 4, 5"/>
                                <charstatelabels id="UserDataType.0414" spec="beast.evolution.datatype.UserDataType" characterName="" codeMap="0=0, 1=1, 2=2, 3=3, 4=4, 5=5, ? =0 1 2 3 4 5 " states="6" value="0, 1, 2, 3, 4, 5"/>
                                <charstatelabels id="UserDataType.0415" spec="beast.evolution.datatype.UserDataType" characterName="" codeMap="0=0, 1=1, 2=2, 3=3, 4=4, 5=5, ? =0 1 2 3 4 5 " states="6" value="0, 1, 2, 3, 4, 5"/>
                                <charstatelabels id="UserDataType.0416" spec="beast.evolution.datatype.UserDataType" characterName="" codeMap="0=0, 1=1, 2=2, 3=3, 4=4, 5=5, ? =0 1 2 3 4 5 " states="6" value="0, 1, 2, 3, 4, 5"/>
                                <charstatelabels id="UserDataType.0417" spec="beast.evolution.datatype.UserDataType" characterName="" codeMap="0=0, 1=1, 2=2, 3=3, 4=4, 5=5, ? =0 1 2 3 4 5 " states="6" value="0, 1, 2, 3, 4, 5"/>
                                <charstatelabels id="UserDataType.0418" spec="beast.evolution.datatype.UserDataType" characterName="" codeMap="0=0, 1=1, 2=2, 3=3, 4=4, 5=5, ? =0 1 2 3 4 5 " states="6" value="0, 1, 2, 3, 4, 5"/>
                                <charstatelabels id="UserDataType.0419" spec="beast.evolution.datatype.UserDataType" characterName="" codeMap="0=0, 1=1, 2=2, 3=3, 4=4, 5=5, ? =0 1 2 3 4 5 " states="6" value="0, 1, 2, 3, 4, 5"/>
                                <charstatelabels id="UserDataType.0420" spec="beast.evolution.datatype.UserDataType" characterName="" codeMap="0=0, 1=1, 2=2, 3=3, 4=4, 5=5, ? =0 1 2 3 4 5 " states="6" value="0, 1, 2, 3, 4, 5"/>
                                <charstatelabels id="UserDataType.0421" spec="beast.evolution.datatype.UserDataType" characterName="" codeMap="0=0, 1=1, 2=2, 3=3, 4=4, 5=5, ? =0 1 2 3 4 5 " states="6" value="0, 1, 2, 3, 4, 5"/>
                                <charstatelabels id="UserDataType.0422" spec="beast.evolution.datatype.UserDataType" characterName="" codeMap="0=0, 1=1, 2=2, 3=3, 4=4, 5=5, ? =0 1 2 3 4 5 " states="6" value="0, 1, 2, 3, 4, 5"/>
                                <charstatelabels id="UserDataType.0423" spec="beast.evolution.datatype.UserDataType" characterName="" codeMap="0=0, 1=1, 2=2, 3=3, 4=4, 5=5, ? =0 1 2 3 4 5 " states="6" value="0, 1, 2, 3, 4, 5"/>
                                <charstatelabels id="UserDataType.0424" spec="beast.evolution.datatype.UserDataType" characterName="" codeMap="0=0, 1=1, 2=2, 3=3, 4=4, 5=5, ? =0 1 2 3 4 5 " states="6" value="0, 1, 2, 3, 4, 5"/>
                                <charstatelabels id="UserDataType.0425" spec="beast.evolution.datatype.UserDataType" characterName="" codeMap="0=0, 1=1, 2=2, 3=3, 4=4, 5=5, ? =0 1 2 3 4 5 " states="6" value="0, 1, 2, 3, 4, 5"/>
                                <charstatelabels id="UserDataType.0426" spec="beast.evolution.datatype.UserDataType" characterName="" codeMap="0=0, 1=1, 2=2, 3=3, 4=4, 5=5, ? =0 1 2 3 4 5 " states="6" value="0, 1, 2, 3, 4, 5"/>
                                <charstatelabels id="UserDataType.0427" spec="beast.evolution.datatype.UserDataType" characterName="" codeMap="0=0, 1=1, 2=2, 3=3, 4=4, 5=5, ? =0 1 2 3 4 5 " states="6" value="0, 1, 2, 3, 4, 5"/>
                                <charstatelabels id="UserDataType.0428" spec="beast.evolution.datatype.UserDataType" characterName="" codeMap="0=0, 1=1, 2=2, 3=3, 4=4, 5=5, ? =0 1 2 3 4 5 " states="6" value="0, 1, 2, 3, 4, 5"/>
                                <charstatelabels id="UserDataType.0429" spec="beast.evolution.datatype.UserDataType" characterName="" codeMap="0=0, 1=1, 2=2, 3=3, 4=4, 5=5, ? =0 1 2 3 4 5 " states="6" value="0, 1, 2, 3, 4, 5"/>
                                <charstatelabels id="UserDataType.0430" spec="beast.evolution.datatype.UserDataType" characterName="" codeMap="0=0, 1=1, 2=2, 3=3, 4=4, 5=5, ? =0 1 2 3 4 5 " states="6" value="0, 1, 2, 3, 4, 5"/>
                                <charstatelabels id="UserDataType.0431" spec="beast.evolution.datatype.UserDataType" characterName="" codeMap="0=0, 1=1, 2=2, 3=3, 4=4, 5=5, ? =0 1 2 3 4 5 " states="6" value="0, 1, 2, 3, 4, 5"/>
                                <charstatelabels id="UserDataType.0432" spec="beast.evolution.datatype.UserDataType" characterName="" codeMap="0=0, 1=1, 2=2, 3=3, 4=4, 5=5, ? =0 1 2 3 4 5 " states="6" value="0, 1, 2, 3, 4, 5"/>
                                <charstatelabels id="UserDataType.0433" spec="beast.evolution.datatype.UserDataType" characterName="" codeMap="0=0, 1=1, 2=2, 3=3, 4=4, 5=5, ? =0 1 2 3 4 5 " states="6" value="0, 1, 2, 3, 4, 5"/>
                                <charstatelabels id="UserDataType.0434" spec="beast.evolution.datatype.UserDataType" characterName="" codeMap="0=0, 1=1, 2=2, 3=3, 4=4, 5=5, ? =0 1 2 3 4 5 " states="6" value="0, 1, 2, 3, 4, 5"/>
                                <charstatelabels id="UserDataType.0435" spec="beast.evolution.datatype.UserDataType" characterName="" codeMap="0=0, 1=1, 2=2, 3=3, 4=4, 5=5, ? =0 1 2 3 4 5 " states="6" value="0, 1, 2, 3, 4, 5"/>
                                <charstatelabels id="UserDataType.0436" spec="beast.evolution.datatype.UserDataType" characterName="" codeMap="0=0, 1=1, 2=2, 3=3, 4=4, 5=5, ? =0 1 2 3 4 5 " states="6" value="0, 1, 2, 3, 4, 5"/>
                                <charstatelabels id="UserDataType.0437" spec="beast.evolution.datatype.UserDataType" characterName="" codeMap="0=0, 1=1, 2=2, 3=3, 4=4, 5=5, ? =0 1 2 3 4 5 " states="6" value="0, 1, 2, 3, 4, 5"/>
                                <charstatelabels id="UserDataType.0438" spec="beast.evolution.datatype.UserDataType" characterName="" codeMap="0=0, 1=1, 2=2, 3=3, 4=4, 5=5, ? =0 1 2 3 4 5 " states="6" value="0, 1, 2, 3, 4, 5"/>
                                <charstatelabels id="UserDataType.0439" spec="beast.evolution.datatype.UserDataType" characterName="" codeMap="0=0, 1=1, 2=2, 3=3, 4=4, 5=5, ? =0 1 2 3 4 5 " states="6" value="0, 1, 2, 3, 4, 5"/>
                                <charstatelabels id="UserDataType.0440" spec="beast.evolution.datatype.UserDataType" characterName="" codeMap="0=0, 1=1, 2=2, 3=3, 4=4, 5=5, ? =0 1 2 3 4 5 " states="6" value="0, 1, 2, 3, 4, 5"/>
                                <charstatelabels id="UserDataType.0441" spec="beast.evolution.datatype.UserDataType" characterName="" codeMap="0=0, 1=1, 2=2, 3=3, 4=4, 5=5, ? =0 1 2 3 4 5 " states="6" value="0, 1, 2, 3, 4, 5"/>
                                <charstatelabels id="UserDataType.0442" spec="beast.evolution.datatype.UserDataType" characterName="" codeMap="0=0, 1=1, 2=2, 3=3, 4=4, 5=5, ? =0 1 2 3 4 5 " states="6" value="0, 1, 2, 3, 4, 5"/>
                                <charstatelabels id="UserDataType.0443" spec="beast.evolution.datatype.UserDataType" characterName="" codeMap="0=0, 1=1, 2=2, 3=3, 4=4, 5=5, ? =0 1 2 3 4 5 " states="6" value="0, 1, 2, 3, 4, 5"/>
                                <charstatelabels id="UserDataType.0444" spec="beast.evolution.datatype.UserDataType" characterName="" codeMap="0=0, 1=1, 2=2, 3=3, 4=4, 5=5, ? =0 1 2 3 4 5 " states="6" value="0, 1, 2, 3, 4, 5"/>
                                <charstatelabels id="UserDataType.0445" spec="beast.evolution.datatype.UserDataType" characterName="" codeMap="0=0, 1=1, 2=2, 3=3, 4=4, 5=5, ? =0 1 2 3 4 5 " states="6" value="0, 1, 2, 3, 4, 5"/>
                                <charstatelabels id="UserDataType.0446" spec="beast.evolution.datatype.UserDataType" characterName="" codeMap="0=0, 1=1, 2=2, 3=3, 4=4, 5=5, ? =0 1 2 3 4 5 " states="6" value="0, 1, 2, 3, 4, 5"/>
                                <charstatelabels id="UserDataType.0447" spec="beast.evolution.datatype.UserDataType" characterName="" codeMap="0=0, 1=1, 2=2, 3=3, 4=4, 5=5, ? =0 1 2 3 4 5 " states="6" value="0, 1, 2, 3, 4, 5"/>
                                <charstatelabels id="UserDataType.0448" spec="beast.evolution.datatype.UserDataType" characterName="" codeMap="0=0, 1=1, 2=2, 3=3, 4=4, 5=5, ? =0 1 2 3 4 5 " states="6" value="0, 1, 2, 3, 4, 5"/>
                                <charstatelabels id="UserDataType.0449" spec="beast.evolution.datatype.UserDataType" characterName="" codeMap="0=0, 1=1, 2=2, 3=3, 4=4, 5=5, ? =0 1 2 3 4 5 " states="6" value="0, 1, 2, 3, 4, 5"/>
                                <charstatelabels id="UserDataType.0450" spec="beast.evolution.datatype.UserDataType" characterName="" codeMap="0=0, 1=1, 2=2, 3=3, 4=4, 5=5, ? =0 1 2 3 4 5 " states="6" value="0, 1, 2, 3, 4, 5"/>
                                <charstatelabels id="UserDataType.0451" spec="beast.evolution.datatype.UserDataType" characterName="" codeMap="0=0, 1=1, 2=2, 3=3, 4=4, 5=5, ? =0 1 2 3 4 5 " states="6" value="0, 1, 2, 3, 4, 5"/>
                                <charstatelabels id="UserDataType.0452" spec="beast.evolution.datatype.UserDataType" characterName="" codeMap="0=0, 1=1, 2=2, 3=3, 4=4, 5=5, ? =0 1 2 3 4 5 " states="6" value="0, 1, 2, 3, 4, 5"/>
                                <charstatelabels id="UserDataType.0453" spec="beast.evolution.datatype.UserDataType" characterName="" codeMap="0=0, 1=1, 2=2, 3=3, 4=4, 5=5, ? =0 1 2 3 4 5 " states="6" value="0, 1, 2, 3, 4, 5"/>
                            </userDataType>
                        </data>


    


    


    
<map name="Uniform" >beast.math.distributions.Uniform</map>
<map name="Exponential" >beast.math.distributions.Exponential</map>
<map name="LogNormal" >beast.math.distributions.LogNormalDistributionModel</map>
<map name="Normal" >beast.math.distributions.Normal</map>
<map name="Beta" >beast.math.distributions.Beta</map>
<map name="Gamma" >beast.math.distributions.Gamma</map>
<map name="LaplaceDistribution" >beast.math.distributions.LaplaceDistribution</map>
<map name="prior" >beast.math.distributions.Prior</map>
<map name="InverseGamma" >beast.math.distributions.InverseGamma</map>
<map name="OneOnX" >beast.math.distributions.OneOnX</map>


<run id="mcmc" spec="MCMC" chainLength="40000000">
    <state id="state" storeEvery="5000">
        <tree id="Tree.t:RAF_test_BEAST2" name="stateNode">
            <trait id="dateTrait.t:RAF_test_BEAST2" spec="beast.evolution.tree.TraitSet" traitname="date-backward">
                Postosuchus_kirkpatricki_227_208=208.0,
Protosuchus_richardsoni_201_199=199.0,
Alligatorium_meyeri_157_152=152.0,
Bernissartia_fagesii_145_125=125.0,
Isisfordia_duncani_113_93=93.0,
Alligator_mississippiensis_0_0=0.0,
Steneosaurus_gracilirostris_182_174=174.0,
Steneosaurus_brevior_182_174=174.0,
Chinese_teleosaurid_201_174=174.0,
Platysuchus_multiscrobiculatus_182_174=174.0,
Teleosaurus_cadomensis_174_163=163.0,
Mycterosuchus_nasutus_166_163=163.0,
Teleosaurus_megarhinus_163_145=145.0,
Steneosaurus_bollensis_182_174=174.0,
Steneosaurus_leedsi_166_163=163.0,
Aeolodon_priscus_152_145=145.0,
Steneosaurus_larteti_174_163=163.0,
Steneosaurus_heberti_166_163=163.0,
Steneosaurus_edwardsi_166_163=163.0,
Lemmysuchus_obtusidens_166_163=163.0,
Machimosaurus_buffetauti_157_152=152.0,
Machimosaurus_mosae_152_145=145.0,
Machimosaurus_hugii_157_152=152.0,
Machimosaurus_rex_132_129=129.0,
Pelagosaurus_typus_182_174=174.0,
Magyarosuchus_fitosi_182_174=174.0,
Teleidosaurus_calvadosii_168_166=166.0,
Peipehsuchus_teleorhinus_201_174=174.0,
Eoneustes_bathonicus_168_166=166.0,
Eoneustes_gaudryi_168_166=166.0,
Chile_metriorhynchoid_168_166=166.0,
Zoneait_nargorum_174_168=168.0,
Cricosaurus_elegans_152_145=145.0,
Cricosaurus_suevicus_157_152=152.0,
Cricosaurus_schroederi_139_132=132.0,
Cricosaurus_araucanensis_152_145=145.0,
Cricosaurus_vignaudi_152_145=145.0,
Cricosaurus_lithographicus_152_145=145.0,
Dakosaurus_lissocephalus_157_152=152.0,
Cricosaurus_Cuba_163_157=157.0,
Rhacheosaurus_gracilis_152_145=145.0,
Metriorhynchidae_Cuba_163_157=157.0,
Cricosaurus_macrospondylus_139_132=132.0,
Cricosaurus_saltillensis_152_145=145.0,
Metriorhynchus_palpebrosus_152_145=145.0,
Maledictosuchus_riclaensis_166_163=163.0,
Gracilineustes_acutus_152_145=145.0,
Gracilineustes_leedsi_166_163=163.0,
Metriorhynchus_geoffroyii_157_152=152.0,
Metriorhynchus_superciliosus_166_157=157.0,
Geosaurine_Argentina_168_166=166.0,
Metriorhynchus_casamiquelai_166_163=163.0,
Metriorhynchus_westermanni_166_157=157.0,
Metriorhynchus_brachyrhynchus_166_163=163.0,
Tyrannoneustes_lythrodectikos_166_163=163.0,
Metriorhynchus_hastifer_157_152=152.0,
Mr_Passmores_Specimen_152_145=145.0,
cf_Torvoneustes_MANCH_J6459_163_157=157.0,
Torvoneustes_coryphaeus_157_152=152.0,
Torvoneustes_carpenteri_157_152=152.0,
Torvoneustes_mexicanus_157_152=152.0,
Torvoneustes_sp_SEC_K1707_157_152=152.0,
Purranisaurus_potens_152_139=139.0,
Ieldraan_melkshamensis_166_163=163.0,
Geosaurus_giganteus_152_145=145.0,
Geosaurus_grandis_152_145=145.0,
Geosaurus_lapparenti_139_132=132.0,
Suchodus_durobrivensis_166_163=163.0,
Plesiosuchus_manselii_152_145=145.0,
Dakosaurus_andiniensis_152_145=145.0,
Dakosaurus_maximus_157_145=145.0,
Mr_Leeds_Dakosaur_166_163=163.0,
Vaches_Noire_Dakosaur_166_157=157.0,
Neptunidraco_ammoniticus_type_170_166=166.0,
MPUP_6552_170_145=145.0,
FMCR_SP3839_170_145=145.0,
Dromicosuchus_grallator_237_208=208.0,
Hesperosuchus_cf_agilis_227_201=201.0,
Dibothrosuchus_elaphros_199_182=182.0,
Terrestrisuchus_gracilis_208_201=201.0,
Junggarsuchus_sloani_170_166=166.0,
Eopneumatosuchus_colberti_191_182=182.0,
Hemiprotosuchus_leali_227_209=209.0,
Protosuchus_haughtoni_201_173=173.0,
Fruitachampsa_callisoni_163_145=145.0,
Mariliasuchus_amarali_84_72=72.0,
Notosuchus_terrestris_86_72=72.0,
Adamantinasuchus_navae_84_72=72.0,
Sphagesaurus_huenei_84_66=66.0,
Caipirasuchus_montealtensis_84_66=66.0,
Baurusuchus_pachecoi_84_66=66.0,
Araripesuchus_patagonicus_113_93=93.0,
Montealtosuchus_arrudacamposi_84_66=66.0,
Uberabasuchus_terrificus_84_66=66.0,
cf_Hamadasuchus_rebouli_113_93=93.0,
Sebecus_icaeorhinus_56_48=48.0,
Mahajangasuchus_insignis_84_66=66.0,
Theriosuchus_pusillus_145_139=139.0,
Eutretauranosuchus_delfsi_157_151=151.0,
Amphicotylus_stovalli_157_151=151.0,
Goniopholis_baryglphaeus_157_151=151.0,
Goniopholis_kiplingi_145_139=139.0,
Goniopholis_simus_145_139=139.0,
Anteophthalmosuchus_hooleyi_129_113=113.0,
Anteophthalmosuchus_epikrator_129_125=125.0,
Elosuchus_cherifiensis_100_94=94.0,
Elosuchus_broinae_112_100=100.0,
Vectisuchus_leptognathus_129_113=113.0,
Pholidosaurus_schaumburgensis_145_139=139.0,
Pholidosaurus_sp_Charente_145_139=139.0,
Meridiosaurus_vallisparadisi_157_145=145.0,
Chalawan_thailandicus_145_101=101.0,
Sarcosuchus_hartti_145_101=101.0,
Sarcosuchus_imperator_125_113=113.0,
cf_Terminonaris_robusta_100_90=90.0,
Oceanosuchus_boecensis_100_94=94.0,
Pholidosaurus_purbeckensis_145_139=139.0,
Fortignathus_felixi_113_93=93.0,
Acherontisuchus_guajiraensis_62_56=56.0,
Anthracosuchus_balrogus_62_56=56.0,
Arambourgisuchus_khouribgaensis_60_56=56.0,
Atlantosuchus_coupatezi_66_62=62.0,
Cerrejonisuchus_improcerus_62_56=56.0,
Chenanisuchus_lateroculi_60_56=56.0,
Congosaurus_bequaerti_66_62=62.0,
Dyrosaurus_maghribensis_56_48=48.0,
Dyrosaurus_phosphaticus_56_48=48.0,
Guarinisuchus_munizi_66_62=62.0,
Hyposaurus_rogersii_72_56=56.0,
Phosphatosaurus_gavialoides_56_48=48.0,
Rhabdognathus_keiniensis_66_56=56.0,
Rhabdognathus_aslerensis_72_56=56.0,
Sabinosuchus_coahuilensis_72_66=66.0,
Sokotosuchus_ianwilsoni_72_66=66.0,
Koumpiodontosuchus_aprosdokiti_129_125=125.0,
Susisuchus_anatoceps_125_101=101.0,
Pietraroiasuchus_ormezzanoi_113_101=101.0,
Pachycheilosuchus_trinquei_113_101=101.0,
Iharkutosuchus_makadii_86_84=84.0,
Gavialis_gangeticus_0_0=0.0,
Crocodylus_porosus_0_0=0.0,
Crocodylus_niloticus_0_0=0.0                <taxa id="TaxonSet.RAF_test_BEAST26" spec="TaxonSet">
                    <alignment id="RAF_test_BEAST26" spec="FilteredAlignment" ascertained="true" excludefrom="454" excludeto="460" filter="1-454,455-460">
                        <data idref="RAF_test_BEAST2"/>
                        <userDataType id="morphDataType.RAF_test_BEAST26" spec="beast.evolution.datatype.StandardData" ambiguities="12 01 23 04" nrOfStates="6"/>
                    </alignment>
                </taxa>
            </trait>
            <taxonset idref="TaxonSet.RAF_test_BEAST26"/>
        </tree>
        <parameter id="ucldMean.c:RAF_test_BEAST2" name="stateNode">1.0</parameter>
        <parameter id="ucldStdev.c:RAF_test_BEAST2" lower="0.0" name="stateNode">0.1</parameter>
        <stateNode id="rateCategories.c:RAF_test_BEAST2" spec="parameter.IntegerParameter" dimension="282">1</stateNode>
        <parameter id="originF.t:RAF_test_BEAST2" lower="0.0" name="stateNode">250.0</parameter>
        <parameter id="birthRateF.t:RAF_test_BEAST2" dimension="3" lower="0.0" name="stateNode">1.5 1.5 1.5</parameter>
        <parameter id="deathRateF.t:RAF_test_BEAST2" dimension="3" lower="0.0" name="stateNode">0.2 0.2 0.2</parameter>
        <parameter id="samplingRateF.t:RAF_test_BEAST2" dimension="3" lower="0.0" name="stateNode" upper="10.0">0.5 0.5 0.5</parameter>
        <parameter id="rhoF.t:RAF_test_BEAST2" dimension="2" lower="0.0" name="stateNode" upper="1.0">0.0 0.028</parameter>
    </state>

    <init id="RandomTree.t:RAF_test_BEAST2" spec="beast.evolution.tree.RandomTree" estimate="false" initial="@Tree.t:RAF_test_BEAST2" taxa="@RAF_test_BEAST26">
        <populationModel id="ConstantPopulation0.t:RAF_test_BEAST2" spec="ConstantPopulation">
            <parameter id="randomPopSize.t:RAF_test_BEAST2" name="popSize">1.0</parameter>
        </populationModel>
    </init>

    <distribution id="posterior" spec="util.CompoundDistribution">
        <distribution id="prior" spec="util.CompoundDistribution">
            <distribution id="SAFBDSkyline.t:RAF_test_BEAST2" spec="beast.evolution.speciation.BirthDeathSkylineModel" birthRate="@birthRateF.t:RAF_test_BEAST2" conditionOnRhoSampling="true" conditionOnSurvival="false" deathRate="@deathRateF.t:RAF_test_BEAST2" origin="@originF.t:RAF_test_BEAST2" rho="@rhoF.t:RAF_test_BEAST2" samplingRate="@samplingRateF.t:RAF_test_BEAST2" tree="@Tree.t:RAF_test_BEAST2">
                <parameter id="birthRateChangeTimesF.t:RAF_test_BEAST2" dimension="3" name="birthRateChangeTimes">2.0 1.0 0.0</parameter>
                <parameter id="deathRateChangeTimesF.t:RAF_test_BEAST2" dimension="3" name="deathRateChangeTimes">2.0 1.0 0.0</parameter>
                <parameter id="samplingRateChangeTimesF.t:RAF_test_BEAST2" dimension="3" name="samplingRateChangeTimes">1.0 2.0 0.0</parameter>
                <reverseTimeArrays id="BooleanParameter.0" spec="parameter.BooleanParameter" dimension="5">true true true true true</reverseTimeArrays>
                <parameter id="rhoSamplingTimesF.t:RAF_test_BEAST2" dimension="2" name="rhoSamplingTimes">1.0 0.0</parameter>
                <parameter id="rF.t:RAF_test_BEAST2" lower="0.0" name="removalProbability" upper="1.0">0.0</parameter>
            </distribution>
            <prior id="birthRatePriorF.t:RAF_test_BEAST2" name="distribution" x="@birthRateF.t:RAF_test_BEAST2">
                <Uniform id="Uniform.0" name="distr" upper="Infinity"/>
            </prior>
            <prior id="deathRatePriorF.t:RAF_test_BEAST2" name="distribution" x="@deathRateF.t:RAF_test_BEAST2">
                <Uniform id="Uniform.01" name="distr" upper="Infinity"/>
            </prior>
            <prior id="originPriorF.t:RAF_test_BEAST2" name="distribution" x="@originF.t:RAF_test_BEAST2">
                <Uniform id="Uniform.02" name="distr" upper="Infinity"/>
            </prior>
            <prior id="rhoPriorF.t:RAF_test_BEAST2" name="distribution" x="@rhoF.t:RAF_test_BEAST2">
                <Uniform id="Uniform.03" name="distr"/>
            </prior>
            <prior id="samplingRatePriorF.t:RAF_test_BEAST2" name="distribution" x="@samplingRateF.t:RAF_test_BEAST2">
                <Uniform id="Uniform.04" name="distr" upper="Infinity"/>
            </prior>
            <prior id="MeanRatePrior.c:RAF_test_BEAST2" name="distribution" x="@ucldMean.c:RAF_test_BEAST2">
                <Uniform id="Uniform.05" name="distr" upper="Infinity"/>
            </prior>
            <prior id="ucldStdevPrior.c:RAF_test_BEAST2" name="distribution" x="@ucldStdev.c:RAF_test_BEAST2">
                <Gamma id="Gamma.0" name="distr">
                    <parameter id="RealParameter.0" estimate="false" name="alpha">0.5396</parameter>
                    <parameter id="RealParameter.01" estimate="false" name="beta">0.3819</parameter>
                </Gamma>
            </prior>
        </distribution>
        <distribution id="likelihood" spec="util.CompoundDistribution" useThreads="true">
            <distribution id="morphTreeLikelihood.RAF_test_BEAST26" spec="TreeLikelihood" data="@RAF_test_BEAST26" tree="@Tree.t:RAF_test_BEAST2">
                <siteModel id="morphSiteModel.s:RAF_test_BEAST26" spec="SiteModel">
                    <parameter id="mutationRate.s:RAF_test_BEAST26" estimate="false" name="mutationRate">1.0</parameter>
                    <parameter id="gammaShape.s:RAF_test_BEAST26" estimate="false" name="shape">1.0</parameter>
                    <substModel id="LewisMK.s:RAF_test_BEAST26" spec="LewisMK" datatype="@morphDataType.RAF_test_BEAST26"/>
                </siteModel>
                <branchRateModel id="RelaxedClock.c:RAF_test_BEAST2" spec="beast.evolution.branchratemodel.UCRelaxedClockModel" clock.rate="@ucldMean.c:RAF_test_BEAST2" rateCategories="@rateCategories.c:RAF_test_BEAST2" tree="@Tree.t:RAF_test_BEAST2">
                    <LogNormal id="LogNormalDistributionModel.c:RAF_test_BEAST2" S="@ucldStdev.c:RAF_test_BEAST2" meanInRealSpace="true" name="distr">
                        <parameter id="RealParameter.02" estimate="false" lower="0.0" name="M" upper="1.0">1.0</parameter>
                    </LogNormal>
                </branchRateModel>
            </distribution>
        </distribution>
    </distribution>

    <operator id="ucldMeanScaler.c:RAF_test_BEAST2" spec="ScaleOperator" parameter="@ucldMean.c:RAF_test_BEAST2" scaleFactor="0.5" weight="1.0"/>

    <operator id="ucldStdevScaler.c:RAF_test_BEAST2" spec="ScaleOperator" parameter="@ucldStdev.c:RAF_test_BEAST2" scaleFactor="0.5" weight="3.0"/>

    <operator id="CategoriesRandomWalk.c:RAF_test_BEAST2" spec="IntRandomWalkOperator" parameter="@rateCategories.c:RAF_test_BEAST2" weight="10.0" windowSize="1"/>

    <operator id="CategoriesSwapOperator.c:RAF_test_BEAST2" spec="SwapOperator" intparameter="@rateCategories.c:RAF_test_BEAST2" weight="10.0"/>

    <operator id="CategoriesUniform.c:RAF_test_BEAST2" spec="UniformOperator" parameter="@rateCategories.c:RAF_test_BEAST2" weight="10.0"/>

    <operator id="relaxedUpDownOperator.c:RAF_test_BEAST2" spec="UpDownOperator" scaleFactor="0.75" weight="3.0">
        <up idref="ucldMean.c:RAF_test_BEAST2"/>
        <down idref="Tree.t:RAF_test_BEAST2"/>
    </operator>

    <operator id="originScalerF.t:RAF_test_BEAST2" spec="ScaleOperator" parameter="@originF.t:RAF_test_BEAST2" scaleFactor="0.75" weight="3.0"/>

    <operator id="birthScalerF.t:RAF_test_BEAST2" spec="ScaleOperator" parameter="@birthRateF.t:RAF_test_BEAST2" scaleFactor="0.75" weight="10.0"/>

    <operator id="deathScalerF.t:RAF_test_BEAST2" spec="ScaleOperator" parameter="@deathRateF.t:RAF_test_BEAST2" scaleFactor="0.75" weight="10.0"/>

    <operator id="samplingScalerF.t:RAF_test_BEAST2" spec="ScaleOperator" parameter="@samplingRateF.t:RAF_test_BEAST2" scaleFactor="0.75" weight="10.0"/>

    <operator id="rhoScalerF.t:RAF_test_BEAST2" spec="ScaleOperator" parameter="@rhoF.t:RAF_test_BEAST2" scaleFactor="0.9" weight="1.0"/>

    <operator id="LeafToSAF.t:RAF_test_BEAST2" spec="LeafToSampledAncestorJump" tree="@Tree.t:RAF_test_BEAST2" weight="10.0"/>

    <operator id="SAWilsonBaldingF.t:RAF_test_BEAST2" spec="SAWilsonBalding" tree="@Tree.t:RAF_test_BEAST2" weight="10.0"/>

    <operator id="SAWideF.t:RAF_test_BEAST2" spec="SAExchange" isNarrow="false" tree="@Tree.t:RAF_test_BEAST2" weight="10.0"/>

    <operator id="SANarrowF.t:RAF_test_BEAST2" spec="SAExchange" tree="@Tree.t:RAF_test_BEAST2" weight="10.0"/>

    <operator id="SAUniformOperatorF.t:RAF_test_BEAST2" spec="SAUniform" tree="@Tree.t:RAF_test_BEAST2" weight="20.0"/>

    <operator id="SATreeRootScalerF.t:RAF_test_BEAST2" spec="SAScaleOperator" rootOnly="true" scaleFactor="0.95" tree="@Tree.t:RAF_test_BEAST2" weight="1.0"/>
<operator id="SATreeScalerF.t:RAF_test_BEAST2" spec="SAScaleOperator" scaleFactor="0.95" tree="@Tree.t:RAF_test_BEAST2" weight="3.0"/>
 <operator spec='SampledNodeDateRandomWalker' windowSize="75" tree="@Tree.t:RAF_test_BEAST2" weight="10">
								
<samplingDates id="samplingDate1" spec="beast.evolution.tree.SamplingDate" taxon="Postosuchus_kirkpatricki_227_208" upper="227." lower="208."/>
<samplingDates id="samplingDate2" spec="beast.evolution.tree.SamplingDate" taxon="Protosuchus_richardsoni_201_199" upper="201." lower="199."/>
<samplingDates id="samplingDate3" spec="beast.evolution.tree.SamplingDate" taxon="Alligatorium_meyeri_157_152" upper="157." lower="152."/>
<samplingDates id="samplingDate4" spec="beast.evolution.tree.SamplingDate" taxon="Bernissartia_fagesii_145_125" upper="145." lower="125."/>
<samplingDates id="samplingDate5" spec="beast.evolution.tree.SamplingDate" taxon="Isisfordia_duncani_113_93" upper="113." lower="93."/>
<samplingDates id="samplingDate6" spec="beast.evolution.tree.SamplingDate" taxon="Alligator_mississippiensis_0_0" upper="0." lower="0."/>
<samplingDates id="samplingDate7" spec="beast.evolution.tree.SamplingDate" taxon="Steneosaurus_gracilirostris_182_174" upper="182." lower="174."/>
<samplingDates id="samplingDate8" spec="beast.evolution.tree.SamplingDate" taxon="Steneosaurus_brevior_182_174" upper="182." lower="174."/>
<samplingDates id="samplingDate9" spec="beast.evolution.tree.SamplingDate" taxon="Chinese_teleosaurid_201_174" upper="174." lower="174."/>
<samplingDates id="samplingDate10" spec="beast.evolution.tree.SamplingDate" taxon="Platysuchus_multiscrobiculatus_182_174" upper="182." lower="174."/>
<samplingDates id="samplingDate11" spec="beast.evolution.tree.SamplingDate" taxon="Teleosaurus_cadomensis_174_163" upper="174." lower="163."/>
<samplingDates id="samplingDate12" spec="beast.evolution.tree.SamplingDate" taxon="Mycterosuchus_nasutus_166_163" upper="166." lower="163."/>
<samplingDates id="samplingDate13" spec="beast.evolution.tree.SamplingDate" taxon="Teleosaurus_megarhinus_163_145" upper="163." lower="145."/>
<samplingDates id="samplingDate14" spec="beast.evolution.tree.SamplingDate" taxon="Steneosaurus_bollensis_182_174" upper="182." lower="174."/>
<samplingDates id="samplingDate15" spec="beast.evolution.tree.SamplingDate" taxon="Steneosaurus_leedsi_166_163" upper="166." lower="163."/>
<samplingDates id="samplingDate16" spec="beast.evolution.tree.SamplingDate" taxon="Aeolodon_priscus_152_145" upper="152." lower="145."/>
<samplingDates id="samplingDate17" spec="beast.evolution.tree.SamplingDate" taxon="Steneosaurus_larteti_174_163" upper="174." lower="163."/>
<samplingDates id="samplingDate18" spec="beast.evolution.tree.SamplingDate" taxon="Steneosaurus_heberti_166_163" upper="166." lower="163."/>
<samplingDates id="samplingDate19" spec="beast.evolution.tree.SamplingDate" taxon="Steneosaurus_edwardsi_166_163" upper="166." lower="163."/>
<samplingDates id="samplingDate20" spec="beast.evolution.tree.SamplingDate" taxon="Lemmysuchus_obtusidens_166_163" upper="166." lower="163."/>
<samplingDates id="samplingDate21" spec="beast.evolution.tree.SamplingDate" taxon="Machimosaurus_buffetauti_157_152" upper="166." lower="152."/>
<samplingDates id="samplingDate22" spec="beast.evolution.tree.SamplingDate" taxon="Machimosaurus_mosae_152_145" upper="157." lower="145."/>
<samplingDates id="samplingDate23" spec="beast.evolution.tree.SamplingDate" taxon="Machimosaurus_hugii_157_152" upper="157." lower="152."/>
<samplingDates id="samplingDate24" spec="beast.evolution.tree.SamplingDate" taxon="Machimosaurus_rex_132_129" upper="132." lower="129."/>
<samplingDates id="samplingDate25" spec="beast.evolution.tree.SamplingDate" taxon="Pelagosaurus_typus_182_174" upper="182." lower="174."/>
<samplingDates id="samplingDate26" spec="beast.evolution.tree.SamplingDate" taxon="Magyarosuchus_fitosi_182_174" upper="182." lower="174."/>
<samplingDates id="samplingDate27" spec="beast.evolution.tree.SamplingDate" taxon="Teleidosaurus_calvadosii_168_166" upper="168." lower="166."/>
<samplingDates id="samplingDate28" spec="beast.evolution.tree.SamplingDate" taxon="Peipehsuchus_teleorhinus_201_174" upper="201." lower="174."/>
<samplingDates id="samplingDate29" spec="beast.evolution.tree.SamplingDate" taxon="Eoneustes_bathonicus_168_166" upper="168." lower="166."/>
<samplingDates id="samplingDate30" spec="beast.evolution.tree.SamplingDate" taxon="Eoneustes_gaudryi_168_166" upper="168." lower="166."/>
<samplingDates id="samplingDate31" spec="beast.evolution.tree.SamplingDate" taxon="Chile_metriorhynchoid_168_166" upper="168." lower="166."/>
<samplingDates id="samplingDate32" spec="beast.evolution.tree.SamplingDate" taxon="Zoneait_nargorum_174_168" upper="174." lower="168."/>
<samplingDates id="samplingDate33" spec="beast.evolution.tree.SamplingDate" taxon="Cricosaurus_elegans_152_145" upper="152." lower="145."/>
<samplingDates id="samplingDate34" spec="beast.evolution.tree.SamplingDate" taxon="Cricosaurus_suevicus_157_152" upper="157." lower="152."/>
<samplingDates id="samplingDate35" spec="beast.evolution.tree.SamplingDate" taxon="Cricosaurus_schroederi_139_132" upper="139." lower="132."/>
<samplingDates id="samplingDate36" spec="beast.evolution.tree.SamplingDate" taxon="Cricosaurus_araucanensis_152_145" upper="152." lower="145."/>
<samplingDates id="samplingDate37" spec="beast.evolution.tree.SamplingDate" taxon="Cricosaurus_vignaudi_152_145" upper="152." lower="145."/>
<samplingDates id="samplingDate38" spec="beast.evolution.tree.SamplingDate" taxon="Cricosaurus_lithographicus_152_145" upper="152." lower="145."/>
<samplingDates id="samplingDate39" spec="beast.evolution.tree.SamplingDate" taxon="Dakosaurus_lissocephalus_157_152" upper="157." lower="152."/>
<samplingDates id="samplingDate40" spec="beast.evolution.tree.SamplingDate" taxon="Cricosaurus_Cuba_163_157" upper="163." lower="157."/>
<samplingDates id="samplingDate41" spec="beast.evolution.tree.SamplingDate" taxon="Rhacheosaurus_gracilis_152_145" upper="152." lower="145."/>
<samplingDates id="samplingDate42" spec="beast.evolution.tree.SamplingDate" taxon="Metriorhynchidae_Cuba_163_157" upper="163." lower="157."/>
<samplingDates id="samplingDate43" spec="beast.evolution.tree.SamplingDate" taxon="Cricosaurus_macrospondylus_139_132" upper="139." lower="132."/>
<samplingDates id="samplingDate44" spec="beast.evolution.tree.SamplingDate" taxon="Cricosaurus_saltillensis_152_145" upper="152." lower="145."/>
<samplingDates id="samplingDate45" spec="beast.evolution.tree.SamplingDate" taxon="Metriorhynchus_palpebrosus_152_145" upper="152." lower="145."/>
<samplingDates id="samplingDate46" spec="beast.evolution.tree.SamplingDate" taxon="Maledictosuchus_riclaensis_166_163" upper="166." lower="163."/>
<samplingDates id="samplingDate47" spec="beast.evolution.tree.SamplingDate" taxon="Gracilineustes_acutus_152_145" upper="152." lower="145."/>
<samplingDates id="samplingDate48" spec="beast.evolution.tree.SamplingDate" taxon="Gracilineustes_leedsi_166_163" upper="166." lower="163."/>
<samplingDates id="samplingDate49" spec="beast.evolution.tree.SamplingDate" taxon="Metriorhynchus_geoffroyii_157_152" upper="157." lower="152."/>
<samplingDates id="samplingDate50" spec="beast.evolution.tree.SamplingDate" taxon="Metriorhynchus_superciliosus_166_157" upper="166." lower="157."/>
<samplingDates id="samplingDate51" spec="beast.evolution.tree.SamplingDate" taxon="Geosaurine_Argentina_168_166" upper="168." lower="166."/>
<samplingDates id="samplingDate52" spec="beast.evolution.tree.SamplingDate" taxon="Metriorhynchus_casamiquelai_166_163" upper="166." lower="163."/>
<samplingDates id="samplingDate53" spec="beast.evolution.tree.SamplingDate" taxon="Metriorhynchus_westermanni_166_157" upper="166." lower="157."/>
<samplingDates id="samplingDate54" spec="beast.evolution.tree.SamplingDate" taxon="Metriorhynchus_brachyrhynchus_166_163" upper="166." lower="163."/>
<samplingDates id="samplingDate55" spec="beast.evolution.tree.SamplingDate" taxon="Tyrannoneustes_lythrodectikos_166_163" upper="166." lower="163."/>
<samplingDates id="samplingDate56" spec="beast.evolution.tree.SamplingDate" taxon="Metriorhynchus_hastifer_157_152" upper="157." lower="152."/>
<samplingDates id="samplingDate57" spec="beast.evolution.tree.SamplingDate" taxon="Mr_Passmores_Specimen_152_145" upper="152." lower="145."/>
<samplingDates id="samplingDate58" spec="beast.evolution.tree.SamplingDate" taxon="cf_Torvoneustes_MANCH_J6459_163_157" upper="163." lower="157."/>
<samplingDates id="samplingDate59" spec="beast.evolution.tree.SamplingDate" taxon="Torvoneustes_coryphaeus_157_152" upper="157." lower="152."/>
<samplingDates id="samplingDate60" spec="beast.evolution.tree.SamplingDate" taxon="Torvoneustes_carpenteri_157_152" upper="157." lower="152."/>
<samplingDates id="samplingDate61" spec="beast.evolution.tree.SamplingDate" taxon="Torvoneustes_mexicanus_157_152" upper="157." lower="152."/>
<samplingDates id="samplingDate62" spec="beast.evolution.tree.SamplingDate" taxon="Torvoneustes_sp_SEC_K1707_157_152" upper="157." lower="152."/>
<samplingDates id="samplingDate63" spec="beast.evolution.tree.SamplingDate" taxon="Purranisaurus_potens_152_139" upper="152." lower="139."/>
<samplingDates id="samplingDate64" spec="beast.evolution.tree.SamplingDate" taxon="Ieldraan_melkshamensis_166_163" upper="166." lower="163."/>
<samplingDates id="samplingDate65" spec="beast.evolution.tree.SamplingDate" taxon="Geosaurus_giganteus_152_145" upper="152." lower="145."/>
<samplingDates id="samplingDate66" spec="beast.evolution.tree.SamplingDate" taxon="Geosaurus_grandis_152_145" upper="152." lower="145."/>
<samplingDates id="samplingDate67" spec="beast.evolution.tree.SamplingDate" taxon="Geosaurus_lapparenti_139_132" upper="139." lower="132."/>
<samplingDates id="samplingDate68" spec="beast.evolution.tree.SamplingDate" taxon="Suchodus_durobrivensis_166_163" upper="166." lower="163."/>
<samplingDates id="samplingDate69" spec="beast.evolution.tree.SamplingDate" taxon="Plesiosuchus_manselii_152_145" upper="152." lower="145."/>
<samplingDates id="samplingDate70" spec="beast.evolution.tree.SamplingDate" taxon="Dakosaurus_andiniensis_152_145" upper="152." lower="145."/>
<samplingDates id="samplingDate71" spec="beast.evolution.tree.SamplingDate" taxon="Dakosaurus_maximus_157_145" upper="157." lower="145."/>
<samplingDates id="samplingDate72" spec="beast.evolution.tree.SamplingDate" taxon="Mr_Leeds_Dakosaur_166_163" upper="166." lower="163."/>
<samplingDates id="samplingDate73" spec="beast.evolution.tree.SamplingDate" taxon="Vaches_Noire_Dakosaur_166_157" upper="166." lower="157."/>
<samplingDates id="samplingDate74" spec="beast.evolution.tree.SamplingDate" taxon="Neptunidraco_ammoniticus_type_170_166" upper="170." lower="166."/>
<samplingDates id="samplingDate75" spec="beast.evolution.tree.SamplingDate" taxon="MPUP_6552_170_145" upper="170." lower="145."/>
<samplingDates id="samplingDate76" spec="beast.evolution.tree.SamplingDate" taxon="FMCR_SP3839_170_145" upper="170." lower="145."/>
<samplingDates id="samplingDate77" spec="beast.evolution.tree.SamplingDate" taxon="Dromicosuchus_grallator_237_208" upper="237." lower="208."/>
<samplingDates id="samplingDate78" spec="beast.evolution.tree.SamplingDate" taxon="Hesperosuchus_cf_agilis_227_201" upper="227." lower="201."/>
<samplingDates id="samplingDate79" spec="beast.evolution.tree.SamplingDate" taxon="Dibothrosuchus_elaphros_199_182" upper="199." lower="182."/>
<samplingDates id="samplingDate80" spec="beast.evolution.tree.SamplingDate" taxon="Terrestrisuchus_gracilis_208_201" upper="208." lower="201."/>
<samplingDates id="samplingDate81" spec="beast.evolution.tree.SamplingDate" taxon="Junggarsuchus_sloani_170_166" upper="170." lower="166."/>
<samplingDates id="samplingDate82" spec="beast.evolution.tree.SamplingDate" taxon="Eopneumatosuchus_colberti_191_182" upper="191." lower="182."/>
<samplingDates id="samplingDate83" spec="beast.evolution.tree.SamplingDate" taxon="Hemiprotosuchus_leali_227_209" upper="227." lower="209."/>
<samplingDates id="samplingDate84" spec="beast.evolution.tree.SamplingDate" taxon="Protosuchus_haughtoni_201_173" upper="201." lower="173."/>
<samplingDates id="samplingDate85" spec="beast.evolution.tree.SamplingDate" taxon="Fruitachampsa_callisoni_163_145" upper="163." lower="145."/>
<samplingDates id="samplingDate86" spec="beast.evolution.tree.SamplingDate" taxon="Mariliasuchus_amarali_84_72" upper="84." lower="72."/>
<samplingDates id="samplingDate87" spec="beast.evolution.tree.SamplingDate" taxon="Notosuchus_terrestris_86_72" upper="86." lower="72."/>
<samplingDates id="samplingDate88" spec="beast.evolution.tree.SamplingDate" taxon="Adamantinasuchus_navae_84_72" upper="84." lower="72."/>
<samplingDates id="samplingDate89" spec="beast.evolution.tree.SamplingDate" taxon="Sphagesaurus_huenei_84_66" upper="84." lower="66."/>
<samplingDates id="samplingDate90" spec="beast.evolution.tree.SamplingDate" taxon="Caipirasuchus_montealtensis_84_66" upper="84." lower="66."/>
<samplingDates id="samplingDate91" spec="beast.evolution.tree.SamplingDate" taxon="Baurusuchus_pachecoi_84_66" upper="84." lower="66."/>
<samplingDates id="samplingDate92" spec="beast.evolution.tree.SamplingDate" taxon="Araripesuchus_patagonicus_113_93" upper="113." lower="93."/>
<samplingDates id="samplingDate93" spec="beast.evolution.tree.SamplingDate" taxon="Montealtosuchus_arrudacamposi_84_66" upper="84." lower="66."/>
<samplingDates id="samplingDate94" spec="beast.evolution.tree.SamplingDate" taxon="Uberabasuchus_terrificus_84_66" upper="84." lower="66."/>
<samplingDates id="samplingDate95" spec="beast.evolution.tree.SamplingDate" taxon="cf_Hamadasuchus_rebouli_113_93" upper="113." lower="93."/>
<samplingDates id="samplingDate96" spec="beast.evolution.tree.SamplingDate" taxon="Sebecus_icaeorhinus_56_48" upper="56." lower="48."/>
<samplingDates id="samplingDate97" spec="beast.evolution.tree.SamplingDate" taxon="Mahajangasuchus_insignis_84_66" upper="84." lower="66."/>
<samplingDates id="samplingDate98" spec="beast.evolution.tree.SamplingDate" taxon="Theriosuchus_pusillus_145_139" upper="145." lower="139."/>
<samplingDates id="samplingDate99" spec="beast.evolution.tree.SamplingDate" taxon="Eutretauranosuchus_delfsi_157_151" upper="157." lower="151."/>
<samplingDates id="samplingDate100" spec="beast.evolution.tree.SamplingDate" taxon="Amphicotylus_stovalli_157_151" upper="157." lower="151."/>
<samplingDates id="samplingDate101" spec="beast.evolution.tree.SamplingDate" taxon="Goniopholis_baryglphaeus_157_151" upper="157." lower="151."/>
<samplingDates id="samplingDate102" spec="beast.evolution.tree.SamplingDate" taxon="Goniopholis_kiplingi_145_139" upper="145." lower="139."/>
<samplingDates id="samplingDate103" spec="beast.evolution.tree.SamplingDate" taxon="Goniopholis_simus_145_139" upper="145." lower="139."/>
<samplingDates id="samplingDate104" spec="beast.evolution.tree.SamplingDate" taxon="Anteophthalmosuchus_hooleyi_129_113" upper="129." lower="113."/>
<samplingDates id="samplingDate105" spec="beast.evolution.tree.SamplingDate" taxon="Anteophthalmosuchus_epikrator_129_125" upper="129." lower="125."/>
<samplingDates id="samplingDate106" spec="beast.evolution.tree.SamplingDate" taxon="Elosuchus_cherifiensis_100_94" upper="100." lower="94."/>
<samplingDates id="samplingDate107" spec="beast.evolution.tree.SamplingDate" taxon="Elosuchus_broinae_112_100" upper="112." lower="100."/>
<samplingDates id="samplingDate108" spec="beast.evolution.tree.SamplingDate" taxon="Vectisuchus_leptognathus_129_113" upper="129." lower="113."/>
<samplingDates id="samplingDate109" spec="beast.evolution.tree.SamplingDate" taxon="Pholidosaurus_schaumburgensis_145_139" upper="145." lower="139."/>
<samplingDates id="samplingDate110" spec="beast.evolution.tree.SamplingDate" taxon="Pholidosaurus_sp_Charente_145_139" upper="145." lower="139."/>
<samplingDates id="samplingDate111" spec="beast.evolution.tree.SamplingDate" taxon="Meridiosaurus_vallisparadisi_157_145" upper="157." lower="145."/>
<samplingDates id="samplingDate112" spec="beast.evolution.tree.SamplingDate" taxon="Chalawan_thailandicus_145_101" upper="145." lower="101."/>
<samplingDates id="samplingDate113" spec="beast.evolution.tree.SamplingDate" taxon="Sarcosuchus_hartti_145_101" upper="145." lower="101."/>
<samplingDates id="samplingDate114" spec="beast.evolution.tree.SamplingDate" taxon="Sarcosuchus_imperator_125_113" upper="125." lower="113."/>
<samplingDates id="samplingDate115" spec="beast.evolution.tree.SamplingDate" taxon="cf_Terminonaris_robusta_100_90" upper="100." lower="90."/>
<samplingDates id="samplingDate116" spec="beast.evolution.tree.SamplingDate" taxon="Oceanosuchus_boecensis_100_94" upper="100." lower="94."/>
<samplingDates id="samplingDate117" spec="beast.evolution.tree.SamplingDate" taxon="Pholidosaurus_purbeckensis_145_139" upper="145." lower="139."/>
<samplingDates id="samplingDate118" spec="beast.evolution.tree.SamplingDate" taxon="Fortignathus_felixi_113_93" upper="113." lower="93."/>
<samplingDates id="samplingDate119" spec="beast.evolution.tree.SamplingDate" taxon="Acherontisuchus_guajiraensis_62_56" upper="62." lower="56."/>
<samplingDates id="samplingDate120" spec="beast.evolution.tree.SamplingDate" taxon="Anthracosuchus_balrogus_62_56" upper="62." lower="56."/>
<samplingDates id="samplingDate121" spec="beast.evolution.tree.SamplingDate" taxon="Arambourgisuchus_khouribgaensis_60_56" upper="60." lower="56."/>
<samplingDates id="samplingDate122" spec="beast.evolution.tree.SamplingDate" taxon="Atlantosuchus_coupatezi_66_62" upper="66." lower="62."/>
<samplingDates id="samplingDate123" spec="beast.evolution.tree.SamplingDate" taxon="Cerrejonisuchus_improcerus_62_56" upper="62." lower="56."/>
<samplingDates id="samplingDate124" spec="beast.evolution.tree.SamplingDate" taxon="Chenanisuchus_lateroculi_60_56" upper="60." lower="56."/>
<samplingDates id="samplingDate125" spec="beast.evolution.tree.SamplingDate" taxon="Congosaurus_bequaerti_66_62" upper="66." lower="62."/>
<samplingDates id="samplingDate126" spec="beast.evolution.tree.SamplingDate" taxon="Dyrosaurus_maghribensis_56_48" upper="56." lower="48."/>
<samplingDates id="samplingDate127" spec="beast.evolution.tree.SamplingDate" taxon="Dyrosaurus_phosphaticus_56_48" upper="56." lower="48."/>
<samplingDates id="samplingDate128" spec="beast.evolution.tree.SamplingDate" taxon="Guarinisuchus_munizi_66_62" upper="66." lower="62."/>
<samplingDates id="samplingDate129" spec="beast.evolution.tree.SamplingDate" taxon="Hyposaurus_rogersii_72_56" upper="72." lower="56."/>
<samplingDates id="samplingDate130" spec="beast.evolution.tree.SamplingDate" taxon="Phosphatosaurus_gavialoides_56_48" upper="56." lower="48."/>
<samplingDates id="samplingDate131" spec="beast.evolution.tree.SamplingDate" taxon="Rhabdognathus_keiniensis_66_56" upper="66." lower="56."/>
<samplingDates id="samplingDate132" spec="beast.evolution.tree.SamplingDate" taxon="Rhabdognathus_aslerensis_72_56" upper="72." lower="56."/>
<samplingDates id="samplingDate133" spec="beast.evolution.tree.SamplingDate" taxon="Sabinosuchus_coahuilensis_72_66" upper="72." lower="66."/>
<samplingDates id="samplingDate134" spec="beast.evolution.tree.SamplingDate" taxon="Sokotosuchus_ianwilsoni_72_66" upper="72." lower="66."/>
<samplingDates id="samplingDate135" spec="beast.evolution.tree.SamplingDate" taxon="Koumpiodontosuchus_aprosdokiti_129_125" upper="129." lower="125."/>
<samplingDates id="samplingDate136" spec="beast.evolution.tree.SamplingDate" taxon="Susisuchus_anatoceps_125_101" upper="125." lower="101."/>
<samplingDates id="samplingDate137" spec="beast.evolution.tree.SamplingDate" taxon="Pietraroiasuchus_ormezzanoi_113_101" upper="113." lower="101."/>
<samplingDates id="samplingDate138" spec="beast.evolution.tree.SamplingDate" taxon="Pachycheilosuchus_trinquei_113_101" upper="113." lower="101."/>
<samplingDates id="samplingDate139" spec="beast.evolution.tree.SamplingDate" taxon="Iharkutosuchus_makadii_86_84" upper="86." lower="84."/>
<samplingDates id="samplingDate140" spec="beast.evolution.tree.SamplingDate" taxon="Gavialis_gangeticus_0_0" upper="0." lower="0."/>
<samplingDates id="samplingDate141" spec="beast.evolution.tree.SamplingDate" taxon="Crocodylus_porosus_0_0" upper="0." lower="0."/>
<samplingDates id="samplingDate142" spec="beast.evolution.tree.SamplingDate" taxon="Crocodylus_niloticus_0_0" upper="0." lower="0."/>

</operator>								

    <logger id="tracelog" fileName="beast.log" logEvery="1000" model="@posterior" sanitiseHeaders="true" sort="smart">
        <log idref="posterior"/>
        <log idref="likelihood"/>
        <log idref="prior"/>
        <log id="TreeHeight.t:RAF_test_BEAST2" spec="beast.evolution.tree.TreeHeightLogger" tree="@Tree.t:RAF_test_BEAST2"/>
        <log idref="morphTreeLikelihood.RAF_test_BEAST26"/>
        <log idref="ucldMean.c:RAF_test_BEAST2"/>
        <log idref="ucldStdev.c:RAF_test_BEAST2"/>
        <log id="rate.c:RAF_test_BEAST2" spec="beast.evolution.branchratemodel.RateStatistic" branchratemodel="@RelaxedClock.c:RAF_test_BEAST2" tree="@Tree.t:RAF_test_BEAST2"/>
        <log idref="SAFBDSkyline.t:RAF_test_BEAST2"/>
        <log idref="originF.t:RAF_test_BEAST2"/>
        <log idref="birthRateF.t:RAF_test_BEAST2"/>
        <log idref="deathRateF.t:RAF_test_BEAST2"/>
        <log idref="samplingRateF.t:RAF_test_BEAST2"/>
        <log idref="rhoF.t:RAF_test_BEAST2"/>
        <log id="SACountF.t:RAF_test_BEAST2" spec="beast.evolution.tree.SampledAncestorLogger" tree="@Tree.t:RAF_test_BEAST2"/>
    </logger>

    <logger id="screenlog" logEvery="1000">
        <log idref="posterior"/>
        <log id="ESS.0" spec="util.ESS" arg="@posterior"/>
        <log idref="likelihood"/>
        <log idref="prior"/>
    </logger>

    <logger id="treelog.t:RAF_test_BEAST2" fileName="$(tree).trees" logEvery="1000" mode="tree">
        <log id="TreeWithMetaDataLogger.t:RAF_test_BEAST2" spec="beast.evolution.tree.TreeWithMetaDataLogger" branchratemodel="@RelaxedClock.c:RAF_test_BEAST2" tree="@Tree.t:RAF_test_BEAST2"/>
    </logger>

</run>

</beast>
